# Supplementary material for: Multiplex Networks to Characterize Seizure Development in Traumatic Brain Injury Patients
Source: Front Neurosci. 2020 Nov 30;14:591662. doi: 10.3389/fnins.2020.591662 (PMC7734183; doi:10.3389/fnins.2020.591662)
Supplement: Supplementary file 2 [file Data_Sheet_2.CSV]

1	156.7485	146.9615	6.3192	323.8753	350.8595	9.7506	322.3209	302.2081	344.9733	332.0899	313.102	297.2847	137.1697	276.2166	54.8621	284.2925	303.9578	299.6036	324.6515	115.3798	30.3688	230.5605	102.7944	278.8812	245.3975	278.0022	180.5875	71.0581	305.1292	278.6356	90.0879	276.3127	183.392	243.1259	284.7204	179.0779	165.5706	216.0715	304.733	249.9326	87.1885	266.0473	276.4854	283.5434	235.8729	238.6548	321.1437	263.9832	265.115
215.0775	180.599	225.4055	306.0886	350.1561	362.2578	85.3282	326.473	307.8585	347.5897	353.2608	303.1001	345.3182	208.2303	266.0661	10.984	200.7658	329.6074	342.1978	172.875	46.3534	137.2968	378.9572	259.9807	240.3402	82.8201	8.0118	270.2818	234.2994	32.7858	102.6398	199.919	311.3931	264.6264	267.3355	261.7969	93.0937	109.886	291.2815	266.2962	205.5859	4.6897	243.9025	270.9125	251.2847	291.8868	303.9022	341.3861	290.9827	294.4211
232.4869	190.9087	214.847	321.3879	354.1431	319.905	125.0412	344.1868	306.1988	347.7657	345.1179	360.1736	344.0152	325.4319	174.2273	3.5161	178.1694	266.7085	287.0995	141.3233	213.6691	276.57	350.252	315.5573	206.6335	84.7561	67.4258	21.2991	25.0249	99.5563	146.2994	275.268	386.6013	277.4207	325.6278	220.2145	215.2834	26.4071	253.5697	333.4508	335.8201	125.185	294.4411	279.53	246.5021	301.1708	232.2843	339.1983	279.968	310.4467
236.6025	150.196	259.8685	337.913	391.9197	397.7226	110.8877	400.8271	371.6424	391.3577	385.934	359.8617	379.8235	383.0995	236.1915	149.2845	255.2194	320.3332	402.9647	218.3556	163.1891	126.2832	380.8835	382.7555	183.983	110.5126	44.7178	331.9188	413.9145	82.0322	91.1973	161.4786	366.7511	315.6019	331.1024	187.7363	83.1975	126.8721	327.1644	276.5928	288.265	131.4534	273.0109	315.0554	368.1247	338.7213	327.7265	370.0073	272.5796	330.9738
223.2983	221.9842	276.1081	285.3206	317.7958	166.8872	118.9215	285.9101	282.7851	310.6175	314.2949	303.7383	310.7643	85.4683	252.8869	96.3622	151.7526	241.1914	306.7611	151.6943	55.2223	269.6173	180.6996	42.0053	296.0205	101.3051	101.3952	22.8691	114.6847	48.0119	172.8133	309.5018	90.6459	6.6925	245.5545	247.4375	78.1653	98.711	247.5032	201.8269	58.2896	1	291.8705	244.4831	254.3449	253.5356	183.2593	293.0513	281.3917	254.7672
1	175.8625	214.5573	25.4347	83.7327	89.509	5.5654	342.4567	357.8231	364.5882	364.049	302.3751	361.4698	259.5003	325.848	285.505	352.9128	323.2118	287.7022	287.3752	107.9658	247.404	247.7786	365.7532	214.6363	316.4659	280.3247	38.4501	3.6753	231.9316	292.6173	284.648	317.6297	279.2625	248.9845	249.079	261.3684	162.4992	215.6927	177.2639	243.2722	126.6291	163.5896	91.9431	303.7343	260.299	256.4398	336.922	287.7317	256.7452
1.6155	115.1263	138.9828	2.0966	382.0973	352.525	1	346.5143	338.1186	387.3578	365.5982	322.8061	325.8706	296.1808	321.5706	42.9806	396.7552	272.0097	301.7232	357.7656	38.1268	10.4384	378.4503	301.7657	389.1837	322.6208	399.7058	239.929	258.0976	389.6528	325.4	248.2912	263.1932	238.6941	177.1232	295.5147	450.0397	335.4078	295.7163	202.3188	243.4516	5.6323	320.6829	308.4464	322.5685	270.7977	300.7234	363.9439	289.1708	277.8343
220.0171	164.8513	184.512	256.0182	406.4067	403.0234	24.5566	311.171	314.3809	359.8081	344.8197	338.2471	341.8816	337.3192	144.6051	5.0456	190.9652	325.7933	276.504	226.8862	51.9536	333.2441	195.2107	317.3775	160.2736	134.4869	24.5189	131.4751	61.4539	161.4765	92.955	270.037	327.1405	266.4638	298.0423	209.0186	228.7758	271.8706	262.2479	250.606	300.3091	141.4555	308.9043	284.9505	297.5309	246.9756	255.7779	346.3303	272.7978	277.2191
227.3385	130.7614	154.436	332.908	353.2179	408.2867	137.8931	365.7537	309.225	365.1377	370.58	317.0658	361.2288	352.4087	200.3713	60.4542	215.1408	365.7463	367.5372	245.7739	121.0797	129.603	374.2396	356.842	186.8236	171.1574	16.1662	283.5659	293.9412	96.1671	279.9949	184.6238	346.0493	269.3092	338.5378	221.0832	310.3352	274.1297	224.6284	316.4796	263.164	161.3919	314.8968	230.3072	325.7505	268.2828	279.0937	353.8893	318.9338	311.4875
47.77	182.5921	212.5285	147.3611	330.2634	266.7968	14.511	230.1552	306.7061	307.9258	288.9317	299.2689	305.8982	213.9193	266.6014	152.1627	242.2662	252.1616	260.4702	212.8458	70.5925	148.1147	301.265	311.4785	222.0403	216.0588	41.5214	19.2357	78.7027	43.2653	114.2878	205.6232	229.4983	206.7648	175.8797	199.4824	196.3975	57.6685	200.8737	203.8577	176.1122	1.974	237.2017	224.3822	163.5068	298.54	194.7153	289.1922	235.1553	275.9753
39.8641	165.7675	205.8348	91.9399	415.2071	356.8088	16.4243	347.5911	385.6144	361.999	392.9558	396.214	409.2434	275.6877	373.3986	102.6665	304.1902	321.7047	306.1288	380.9895	331.3952	315.8677	400.2649	345.8325	349.025	244.7298	273.6374	270.4737	240.3329	128.9416	350.607	380.1791	394.9553	242.1244	284.3044	300.9401	376.4173	229.0482	273.4317	325.2145	322.7419	174.7539	319.2525	322.3345	321.4737	348.5993	316.1964	348.5831	307.7863	321.0973
149.8745	173.8414	223.8591	278.8476	264.6365	345.7493	74.5652	299.0805	377.7418	346.3982	337.9666	298.6415	355.6417	186.3441	305.4064	256.6204	173.9262	289.3943	287.8864	187.2905	8.9838	157.8339	280.9767	283.9098	274.7746	170.2773	75.627	11.2572	9.7126	251.2592	195.3922	208.1031	286.3083	216.2123	254.0986	131.4798	16.8819	49.3553	227.9295	230.4853	191.6027	35.8896	257.4793	265.6733	261.082	321.1	279.963	331.4877	258.1617	266.598
190.7243	158.824	216.0359	336.136	420.7227	358.6803	140.553	403.1511	400.4807	448.5755	453.6407	451.1749	351.6063	397.0472	192.6287	359.0477	452.9008	395.8049	416.4447	400.1641	255.361	189.7553	445.6702	423.814	241.7968	197.5814	356.1742	354.1793	366.3113	183.5439	184.0645	236.9218	418.6565	342.1845	396.7196	328.0272	306.6198	96.8738	314.9536	350.1693	378.1361	196.6985	353.0617	345.8287	374.4291	341.1111	306.2704	411.8991	343.1874	281.5864
314.6437	244.4547	278.7536	416.9269	422.5703	320.6088	170.6582	455.3589	438.4794	493.1939	464.1486	434.7686	450.5738	416.758	299.8762	78.7469	305.9706	420.8798	431.1398	264.238	136.1586	170.8818	451.9927	451.8618	298.6068	170.4897	202.1431	278.3462	385.8191	137.8094	223.3464	241.3353	461.4151	360.7881	401.7392	355.8521	191.5141	73.8179	292.1773	406.6881	405.3055	217.2615	374.8473	357.2531	384.9171	351.4405	330.636	426.6599	367.8742	362.5473
256.2083	240.6053	285.1035	346.1479	442.4181	300.89	126.1027	401.2506	393.6357	420.6019	386.1255	350.288	268.8882	354.4738	247.3027	129.8354	260.058	351.5343	318.115	174.1765	77.2232	417.4375	1.3522	331.1272	279.7477	122.755	196.59	45.7628	38.0609	126.95	106.316	209.5058	211.1969	277.7254	291.9893	331.9151	394.5361	63.2789	232.7196	275.3809	253.3901	172.1413	360.7945	323.3734	355.163	320.0933	333.9748	387.1656	320.9284	346.6585
273.7925	299.3385	304.8107	364.8604	396.0635	286.3168	142.3504	435.0438	410.1978	433.7337	447.5974	412.3488	408.8097	140.3475	456.0769	231.2567	313.2588	384.5706	374.7361	259.6852	321.1937	363.703	437.656	69.8632	437.3775	271.5448	151.1124	139.221	94.0508	122.4429	221.821	296.0711	356.3832	328.4992	385.0199	183.8448	166.4178	142.2851	251.7189	349.1322	324.0985	10.239	286.0915	311.874	385.3629	329.2516	313.5568	404.4682	280.7626	399.7378
258.0786	265.2318	299.0917	368.8631	427.6298	445.1118	130.2919	399.1948	381.8003	419.5402	416.6139	385.5853	413.8053	358.6475	195.239	17.3439	235.9984	417.3138	439.145	278.7157	151.1445	192.9276	408.0197	414.5327	224.5649	121.7332	224.244	299.4601	351.5289	210.5157	166.4367	250.4997	421.2474	308.2616	362.0594	225.3101	292.0087	350.0928	364.2273	304.9169	289.8904	63.9896	291.6733	292.0108	345.2017	266.4304	304.4878	420.0444	328.0406	351.9937
233.1499	179.463	222.0402	316.0023	494.636	286.4062	121.6891	422.3067	416.1465	419.2085	397.5792	471.9494	422.0426	321.2181	173.3765	54.3922	398.364	411.083	375.7329	470.3345	176.5073	183.0298	357.1393	361.1163	163.2834	93.8343	64.9274	309.4304	357.2258	120.8951	119.8145	194.8955	394.3385	303.5011	348.3695	340.8518	316.6759	213.5966	296.9671	358.4567	328.9645	121.5385	373.2961	352.3816	290.6888	425.1873	432.7231	379.1335	350.5514	423.4813
213.4234	198.0251	213.247	301.6627	357.7798	308.4846	114.5242	337.4814	309.7286	349.8255	358.975	308.9339	326.3194	343.1014	128.6694	133.9401	200.2508	275.6579	311.3219	177.5585	121.3207	131.6786	335.0079	337.1265	152.6023	79.9771	97.8789	112.0838	168.7355	166.602	132.34	189.9637	321.7033	264.1914	286.6874	174.3461	81.4274	67.6665	243.6188	280.686	281.9164	155.9544	315.2662	266.7174	304.7886	246.9457	334.6312	237.1713	105.6036	341.1467
238.0382	219.2485	276.5052	351.7565	399.1191	471.4107	129.532	390.0651	379.31	401.7105	398.5099	373.2129	407.0649	339.2079	301.3312	215.173	255.9738	372.2584	425.3071	251.721	188.1548	275.8834	379.2751	344.6442	338.3286	212.1032	140.5608	178.1774	343.7649	155.4167	237.258	302.767	397.3334	275.1356	329.1316	353.5799	266.2768	113.5195	307.916	350.9978	344.6402	169.5413	337.3459	370.342	370.9289	338.8225	300.2329	382.3843	336.7785	333.8187
262.4246	248.671	229.6019	371.8881	452.6294	433.9358	137.2815	428.3279	449.9341	449.0698	438.2517	459.762	434.5586	271.1979	458.3491	423.3844	395.3968	397.1265	343.2888	396.1511	434.0564	397.8809	433.6005	287.0272	465.8819	412.9403	436.1456	343.5705	376.5883	421.9663	421.5296	379.9344	423.2544	155.9613	336.4886	325.0872	392.8978	313.2434	285.8928	397.1347	400.7785	124.8231	353.4375	353.3447	354.3212	334.0714	359.9976	416.2344	341.6633	380.7441
254.0069	259.1141	207.4974	361.7729	440.7805	399.406	126.7832	391.1132	439.3543	445.9748	432.0488	452.8938	428.1798	342.5919	407.2481	424.5098	429.0057	414.6039	272.1759	413.1827	436.4367	391.2432	429.6835	374.5412	397.3955	378.6891	401.6381	385.4369	445.1014	405.5843	402.3649	375.5094	420.0109	269.8024	327.6476	310.131	370.9996	308.2656	286.6059	379.562	379.8186	182.0222	348.0412	327.0127	334.963	378.7629	391.9464	423.6105	324.8507	372.0913
25.6549	190.9375	280.018	237.3382	376.3261	347.6626	78.0036	389.8665	423.6542	324.882	310.3624	429.966	381.6578	386.7811	360.386	391.7667	408.8531	365.0648	373.6676	399.803	399.7248	263.6337	406.3213	406.9508	339.3043	354.7385	379.5365	305.7715	280.6645	265.4778	395.4381	255.9516	388.4159	324.0257	404.0339	324.7182	390.579	113.0287	275.5483	373.8768	346.0358	183.9458	328.2728	323.0512	362.7205	349.062	308.3756	385.0341	216.09	391.0773
70.3429	208.6786	239.5726	238.7182	269.3783	181.3106	129.1994	55.0118	297.5854	285.1349	339.5932	265.5304	288.6193	1.8168	234.1849	213.8276	276.9524	233.8851	324.9687	357.9638	14.0161	125.503	319.0003	2.3498	259.3944	317.6519	294.5365	95.4418	88.4334	207.7117	90.8178	278.7156	212.668	114.8696	292.3776	207.8678	271.3417	3.829	207.0362	261.2795	192.4497	2.8266	2.3948	126.3967	314.5828	277.5305	299.3659	225.2614	273.4513	272.108
212.4671	244.6358	275.8307	324.1183	312.82	400.1878	76.9118	392.9476	416.6758	425.3745	411.2322	416.0733	419.3182	170.1026	397.659	377.7659	397.3053	378.4216	380.1907	362.6757	370.7834	344.2289	364.705	46.0409	382.7261	349.5106	355.6445	270.6456	302.7434	307.2919	331.0758	315.8598	378.5815	249.4541	384.7423	351.2237	315.245	282.4598	270.0923	333.7266	321.4693	150.9184	305.7429	303.3773	333.1125	298.1901	287.6358	367.2417	320.3436	344.7996
148.0179	226.3148	252.4926	332.9976	308.32	325.7853	85.7169	408.6289	425.8764	437.6949	427.7177	427.1478	425.9563	124.1767	365.44	337.3523	392.1937	373.5742	369.4768	351.4936	357.9484	330.0706	405.3416	17.7999	380.9855	332.2488	358.7959	238.5542	223.7974	245.6091	326.6318	299.8949	388.5536	191.9249	369.9997	358.8238	332.9085	239.2783	225.788	357.3289	353.9178	172.3527	305.0692	331.6781	330.7451	301.6305	348.6035	385.7815	320.3382	369.3919
10.5401	199.4421	274.9506	331.1369	411.3612	403.4255	47.4252	66.4314	184.6445	118.3246	283.2889	461.0434	445.6583	252.9827	410.7095	429.8228	408.3282	370.7935	357.0144	469.3386	462.3529	455.9038	432.6335	377.6224	465.5694	472.2693	455.9827	367.5038	406.5245	461.843	437.7987	390.3197	437.5927	339.4017	455.1744	358.7882	436.0277	395.0573	363.9282	440.1272	400.0176	185.4467	345.2926	350.5248	382.8899	471.2433	476.1998	388.8427	251.954	454.9086
184.1556	203.8092	207.0553	369.1185	429.7326	380.2934	83.5868	448.5915	493.3432	474.3568	432.6459	491.7147	471.1402	385.4658	456.0952	441.0034	494.7994	427.1725	366.1752	476.1027	458.5741	461.9696	455.8705	414.1912	412.8346	401.6773	455.0488	325.1997	391.0419	443.9597	442.0452	406.3993	435.6855	338.2036	461.2463	367.9084	416.3964	342.6973	321.0843	420.4194	378.882	177.3576	346.3713	323.9581	381.4689	420.2936	411.0805	429.101	275.1276	422.3935
260.1027	267.9912	304.5501	295.8621	425.4833	450.6046	40.3433	421.6061	447.5472	437.0941	440.7771	460.0422	441.0925	418.6329	388.4118	371.1055	401.0561	401.1666	432.3057	428.3344	409.6328	398.8567	441.1104	415.5915	379.1217	371.7042	384.3587	320.1852	363.3764	420.9904	363.3024	388.1951	427.7095	327.7099	415.8723	279.1221	421.9852	232.5978	324.6791	376.0455	327.8558	69.9068	304.2431	337.4981	388.0692	419.8851	407.544	406.537	347.838	413.2396
250.0874	271.0354	323.8789	359.7793	394.6232	398.8745	135.7964	424.995	456.0989	426.7083	378.7238	432.0163	409.9979	388.6587	399.7781	447.6735	444.4324	376.9632	372.8195	458.2919	455.8782	430.2409	423.9707	394.7071	321.0017	353.6297	412.3734	271.4251	232.3881	411.1009	418.0216	414.0519	364.1052	320.0935	357.1538	268.7506	234.7987	271.3255	276.3289	292.0407	194.4624	3.2179	341.7034	332.0305	384.0168	419.6092	422.0668	401.0977	338.0653	433.903
260.8998	218.474	303.1065	363.3493	413.9492	406.7429	131.1994	440.5409	460.0385	462.0763	455.9386	480.3703	439.8871	404.9706	407.4159	433.0517	445.4674	348.6274	392.5393	439.1014	465.0133	429.644	437.5589	413.2572	373.7495	424.3003	433.731	358.9516	313.1732	409.0231	439.2787	406.6219	412.1397	332.9139	392.8373	281.0117	312.0591	352.3694	267.8175	284.2163	284.2796	149.1216	329.6205	320.2494	369.1848	385.3661	369.5147	398.6881	348.9412	382.3588
256.9802	250.4219	322.2684	351.0182	362.205	343.6885	126.0414	425.6617	445.7083	436.8501	439.598	457.4142	420.2222	401.5569	430.1053	393.5255	405.2172	354.4419	395.6621	369.9029	380.8072	305.0589	421.1022	419.5065	392.3286	317.4045	324.8396	154.4078	215.1277	326.9969	321.7684	345.3794	419.0276	337.0424	397.2441	261.9105	358.879	288.9128	276.8899	372.2001	381.9768	186.3514	213.5689	266.2216	393.0303	383.5405	379.7298	385.3794	349.8277	383.6926
269.6301	267.177	336.2859	350.4284	342.6308	361.1755	102.3004	433.9166	449.9082	466.9368	453.256	472.1333	439.2051	321.6385	389.4782	368.862	404.0389	389.5746	400.1826	400.2702	434.7738	351.3535	440.9196	307.3582	394.0413	265.1879	304.6529	201.8422	185.444	350.2307	346.0124	341.9484	429.7655	341.2245	409.174	276.5887	349.7383	159.3682	304.3915	360.769	352.3101	190.7646	164.1629	214.198	391.7814	412.6773	396.7362	388.2463	362.2629	418.3391
41.3997	143.7651	212.9765	284.7956	397.2219	402.8669	95.9653	84.6105	216.3903	62.1112	21.0311	214.107	155.2382	2.1765	397.5475	451.639	408.5367	321.9159	254.5335	374.9172	453.2302	453.855	197.8804	1.8186	318.519	433.3443	440.8184	403.438	447.4954	444.6846	447.5567	441.8618	300.7177	69.1543	199.425	232.0407	476.1101	351.6002	281.9101	391.804	353.7536	40.5356	332.4364	324.7553	336.8181	443.9599	425.883	188.8131	122.5883	421.7273
141.8873	206.5768	269.3861	258.2146	385.734	297.8102	40.4098	390.8926	421.0166	382.7267	228.1167	405.0712	405.2806	364.1005	377.3226	365.7245	420.2121	383.5563	357.0446	423.8348	419.1164	401.6364	416.4042	377.6273	350.8458	391.431	350.8799	202.7908	306.8602	301.916	401.4618	412.17	393.1482	320.8623	391.3514	267.6572	361.1792	344.0267	235.3274	298.4579	305.9216	149.0334	296.6113	280.2536	356.3294	342.6472	411.38	373.4094	229.3394	414.2104
232.0304	245.8699	289.6686	334.1759	401.2066	335.5794	118.826	372.8278	380.1989	399.3501	397.0019	387.5914	392.8853	366.9015	327.8074	356.9044	348.9071	360.009	359.2146	360.603	350.8048	362.6933	138.3716	339.5919	274.2786	314.6433	333.6261	319.2175	378.0117	319.107	318.8525	366.4581	114.7324	215.8601	329.9549	220.7478	257.6004	270.2429	259.1235	313.4184	224.6912	2.6307	297.8706	250.6723	309.1453	269.1157	310.7646	302.9518	295.857	330.2337
267.7463	267.8601	310.8979	362.8999	350.4626	307.5389	124.9429	402.9938	459.5941	452.3736	446.6738	443.3049	432.8304	375.5381	401.3335	384.4432	390.3724	361.6656	371.2887	407.9423	354.5228	394.0489	333.0818	408.784	291.2945	252.9416	340.7345	153.0936	256.9961	294.8112	291.6352	299.543	394.6703	297.0263	376.57	239.5228	47.2331	39.5007	215.9854	384.2528	359.0707	129.2812	263.3762	271.5357	339.3634	395.3604	385.1855	389.421	329.0635	397.403
119.4744	223.0327	297.964	253.6722	427.9811	383.5671	48.7569	353.9766	423.2342	437.2109	430.8892	434.3927	421.804	87.9293	416.5412	343.4894	394.8689	426.5414	284.4352	442.2095	374.9541	365.2746	411.0483	350.6774	337.0456	320.5104	331.1418	167.2109	253.2894	316.9651	295.724	309.083	397.4431	309.1327	366.7907	325.4125	443.4306	182.131	270.3925	333.6928	315.14	57.9259	310.2344	319.0115	299.6759	376.6719	364.6485	381.4564	239.5767	361.1813
256.4323	222.5539	243.9369	349.6834	422.9053	368.9029	88.7145	248.0259	393.2754	355.1356	249.2616	427.9992	405.1899	140.4095	432.3882	411.2005	427.9445	369.4287	364.4261	408.7336	395.6812	378.8067	405.8406	310.3645	441.5745	398.13	331.9982	313.496	289.3009	364.5272	347.7001	369.9788	411.8209	278.8315	393.2657	291.8817	341.7784	212.4483	277.5007	331.6951	334.0306	150.0587	316.629	325.5644	123.9423	372.5859	388.0206	211.781	1.9357	267.8297
204.0578	239.6967	269.3594	243.0655	414.1451	384.4625	5.6526	420.3236	449.0277	267.7297	238.0926	301.7061	336.3467	392.7683	428.4008	447.9496	461.3442	391.6776	409.9532	452.8407	450.4836	439.6823	263.407	415.8543	410.713	457.0664	417.0285	338.9898	285.889	394.7778	442.7537	417.0357	181.0646	316.6473	425.172	317.4569	333.0032	374.211	277.6627	282.8287	216.4104	1	331.1993	330.4164	375.4634	377.4125	417.4853	386.4214	337.8454	437.8601
174.0229	230.6231	235.0411	304.1186	378.1812	424.921	4.1304	421.1807	481.5501	465.7034	442.145	468.9015	440.1112	393.9707	405.6768	463.7802	457.7808	407.0929	406.8358	454.6855	437.0619	413.8244	438.5994	378.7017	405.9971	443.9926	373.5719	264.5801	393.2041	425.6742	439.1614	405.8813	452.8362	344.6692	432.9602	278.7543	389.6159	392.6668	286.5596	397.4013	389.3095	195.4171	248.6164	295.386	364.1404	383.1357	383.7041	403.1317	352.53	403.5009
193.1795	200.5973	291.4291	302.654	341.3429	263.8896	119.8967	364.0993	411.312	373.7178	384.4293	381.6188	369.6603	266.7963	387.4952	317.085	359.5449	175.9752	341.8587	319.5646	283.4009	286.0064	336.5406	240.6374	353.8354	311.6079	307.4168	341.2439	348.3256	289.2123	256.8495	284.0232	321.0624	254.4967	343.3754	300.4881	184.2991	221.5053	278.6943	301.9862	298.4873	162.9003	312.9063	283.4337	313.7498	176.0347	116.2327	165.5896	220.8358	332.473
273.6414	226.4879	239.2581	305.2352	453.1798	397.904	97.3587	402.9699	411.1064	416.3682	325.4052	422.7215	425.7822	401.089	314.7842	353.4704	428.6521	370.5201	397.1712	428.1295	380.1343	368.2242	417.7484	389.3596	360.8061	319.3606	387.1228	209.6553	321.7098	351.8309	369.273	360.2493	399.7496	303.5193	401.3781	288.2109	357.4175	159.3227	340.1446	352.4317	306.8691	160.39	356.4454	352.0996	374.087	355.5111	410.8758	374.8816	323.1695	348.6245
258.7825	217.1074	258.5732	348.4003	447.3167	443.727	120.2902	349.7513	374.8054	387.8382	407.6598	386.4759	302.7542	231.9086	328.0724	86.8278	282.4662	403.8988	405.1408	285.8209	11.612	365.152	125.3523	298.8195	236.0436	204.9443	84.0138	372.622	340.1011	170.5464	172.5255	335.0304	292.8374	294.304	383.7554	228.4431	252.6514	78.8322	263.9418	353.0121	330.4207	64.8325	317.2701	313.65	276.9462	394.8263	356.929	350.722	310.2757	376.2337
190.824	250.9474	247.0493	342.7249	368.4272	282.4209	130.0712	302.1124	407.2107	398.8191	370.3646	337.4159	352.4341	270.4587	346.0354	274.2937	346.2154	342.6672	181.7208	380.5954	104.1643	117.8828	360.5728	346.9499	294.2946	196.8898	247.543	208.4493	239.0238	216.0006	143.5067	196.3929	347.5981	303.8868	359.7484	280.3255	180.8112	232.51	212.7633	316.7462	286.1913	168.4237	288.7217	280.7691	205.3582	332.0382	306.7833	336.6742	110.2017	362.0132
198.1181	210.945	271.702	64.8563	255.0733	231.1407	66.1458	297.7784	168.5914	263.1779	4.5074	1.3104	2.2525	305.6869	31.1311	90.7192	288.4103	262.8657	315.9352	237.3324	2.5171	214.3667	280.2563	263.5259	127.7857	246.2878	336.3469	157.8358	155.4755	84.6295	301.953	227.823	267.7575	88.6344	320.8971	243.7521	224.0207	152.9888	135.3982	199.3512	77.2344	17.7009	269.7458	230.2701	274.3398	232.8222	288.6165	257.7968	235.1846	283.1067
296.613	219.7687	273.9388	378.9694	366.0724	316.7027	129.8483	426.0235	403.5376	422.911	442.5476	412.6644	420.5472	374.8024	117.1639	32.802	338.5448	337.2757	342.1419	406.0828	159.3767	106.4159	393.9634	360.1906	217.2924	171.5501	36.3938	112.6788	109.6608	30.3127	331.8559	365.8929	380.9932	269.0244	359.5977	251.1706	219.1529	78.3584	193.6285	344.0901	336.0821	89.6157	281.7238	240.4168	344.3372	289.629	313.6087	264.8471	274.7734	378.2684
1	209.9318	251.0221	72.6919	219.0826	218.8222	1	194.324	359.9413	395.9868	379.4968	371.676	397.8891	67.1209	405.2397	307.8571	383.7209	339.1708	368.8328	315.8203	142.6783	277.2282	390.6282	104.7835	364.7669	340.2697	391.7086	147.6125	119.109	59.2143	339.274	324.1157	275.7084	128.4867	275.5118	313.6108	304.1985	303.9378	222.8021	228.8815	194.1334	1	121.6272	149.7739	175.005	367.526	304.9446	358.1919	294.3777	325.7073
118.4813	158.6469	268.5097	255.9439	489.3687	334.3823	105.7625	378.7413	339.0382	366.6899	388.1658	366.8594	374.9394	354.518	155.04	6.8775	167.8011	357.2513	424.8189	190.8773	27.6466	110.2086	383.5607	308.0856	147.1771	256.0151	273.6226	270.4459	296.5704	174.161	119.0318	140.2898	345.5933	246.328	200.1392	247.0603	457.4704	65.6546	309.4092	322.984	255.51	48.5262	395.9911	336.8228	344.3302	290.6086	260.8902	391.8855	181.8911	375.2484
180.8956	268.9305	275.8431	333.0538	416.6825	328.2535	82.052	401.2616	438.4199	397.9837	399.5246	409.4892	420.9027	366.2395	350.6283	353.2195	402.2954	326.5062	389.647	388.6118	347.9365	284.0697	407.8176	391.885	278.3038	243.2272	361.1774	147.2416	290.9212	355.5619	331.1568	355.777	261.8991	263.0639	312.3063	328.4866	316.5648	159.8297	281.1225	303.7694	272.0781	7.4675	281.2517	313.6259	378.1176	407.5473	421.84	342.4393	333.0482	433.0669
267.7804	214.8918	245.374	357.7606	429.8316	277.8135	126.9604	386.8039	390.4854	433.878	418.4088	373.3678	401.5757	376.6304	244.7928	197.787	336.1336	337.5611	318.8747	285.3677	215.6504	204.6701	417.2621	390.5401	254.1239	180.1654	199.2399	108.3632	272.2497	138.3328	198.3681	222.6311	400.396	280.5332	363.9867	268.0599	259.7135	112.5148	179.5702	353.2079	316.3386	157.0659	329.7656	294.6625	342.5176	329.4728	353.8416	126.0639	29.0655	322.5873
261.5563	240.172	217.4686	337.5313	410.8055	298.4064	124.7167	391.3621	386.8372	392.2855	330.8407	395.0382	397.2331	356.372	356.6625	208.9755	358.4876	326.1653	362.2744	395.3151	399.3696	367.8534	377.6773	392.2136	304.4601	241.1938	328.0635	282.3542	332.2312	188.8259	385.3415	376.2054	396.8316	325.1723	379.4429	222.6646	284.4718	162.6915	182.8129	386.4429	356.0395	168.2821	324.1932	303.3802	319.4868	330.9468	323.38	327.31	257.2981	373.006
128.207	228.432	273.1731	323.5079	360.3799	348.4569	78.7675	378.2023	363.1315	400.1461	390.4228	229.3192	329.3259	375.022	241.343	316.4606	397.5743	338.8536	348.8673	292.3879	176.1486	67.2907	353.1621	372.7052	281.14	341.3227	333.2134	17.8802	125.2616	278.9728	30.3388	170.1331	363.4613	149.9514	98.4842	231.5553	308.9793	364.117	227.2452	249.477	265.5239	164.8063	230.9743	253.3608	357.0401	258.7468	294.1628	401.002	325.9684	304.827
[truncated: 5,000 more columns]
