# Supplementary material for: Multiplex Networks to Characterize Seizure Development in Traumatic Brain Injury Patients
Source: Front Neurosci. 2020 Nov 30;14:591662. doi: 10.3389/fnins.2020.591662 (PMC7734183; doi:10.3389/fnins.2020.591662)
Supplement: Supplementary file 3 [file Data_Sheet_3.CSV]

302.2081	332.0899	313.102	284.2925	303.9578	71.0581	235.8729	238.6548	104.4709	208.0882	103.5387	145.5882	162.8522	66.5427	15.5532	67.4866	264.1337	171.4622	278.8546	277.0064	256.7372	257.4357	143.4841	171.2809	55.7058	151.1493	139.2583	2.3283	61.3242	197.5864	45.9941	105.6971	238.1283	97.0183	237.4873	115.2876	214.4577	134.3665	131.0651	87.9574	33.1464	26.6483	70.2052	249.7257	235.8841	89.5358	292.1019	267.3554	278.0008	253.0922
307.8585	353.2608	303.1001	200.7658	329.6074	234.2994	291.8868	303.9022	183.0201	325.1997	215.5319	201.5275	265.3583	364.6659	55.3572	168.6497	356.7659	145.7999	273.6947	165.9278	317.1697	121.4963	254.703	323.9346	16.1383	317.2899	247.4324	121.4357	114.7156	183.498	260.5919	102.0562	244.4237	271.8165	211.3187	163.768	224.5853	122.7879	104.1988	47.9796	70.6973	17.4322	11.3313	230.2281	229.2708	148.0323	366.671	115.6938	300.9789	288.5834
306.1988	345.1179	360.1736	178.1694	266.7085	25.0249	301.1708	232.2843	112.9934	291.031	133.7819	183.0111	67.8158	357.8744	176.7949	16.8771	332.42	18.0228	217.5376	121.2055	216.0154	286.6398	198.6102	261.1341	15.4715	73.8154	204.1923	25.2355	6.7481	243.7062	261.9454	58.5908	229.1821	228.666	193.8541	102.1543	167.5256	1	182.2652	159.0898	256.3199	148.6014	180.6606	210.0708	186.8635	139.427	414.0543	185.8184	152.6796	214.6133
371.6424	385.934	359.8617	255.2194	320.3332	413.9145	338.7213	327.7265	253.4594	380.8308	175.7415	329.6134	30.6359	98.4982	72.6351	170.5509	338.51	154.7764	261.7573	253.1325	294.3669	350.2995	216.9044	336.5344	49.395	173.5234	198.21	3.8184	89.025	289.8248	307.6623	71.9317	209.4233	232.1966	94.5119	110.7232	260.1052	167.2107	225.1844	142.5409	154.9118	76.3227	67.0421	279.3875	141.2282	159.943	283.5646	259.4191	321.7223	316.1725
282.7851	314.2949	303.7383	151.7526	241.1914	114.6847	253.5356	183.2593	172.8096	254.5191	224.5697	286.1317	265.6454	352.5663	60.4969	36.2676	303.0417	261.7058	245.2814	172.9694	216.2286	118.9236	147.4938	200.7736	10.6726	188.7975	267.8897	35.9263	50.5628	223.034	238.1264	61.4172	220.6687	246.0068	153.3958	164.0971	67.8283	198.3369	202.5776	188.5052	61.4359	129.1716	126.8468	169.2015	154.7495	119.2567	259.0591	91.7771	159.3276	245.7385
357.8231	364.049	302.3751	352.9128	323.2118	3.6753	260.299	256.4398	7.5805	311.2435	76.0485	147.1741	41.0116	90.3825	159.9173	183.4631	258.0383	175.6665	246.1341	257.3398	151.2316	254.7284	14.3943	257.341	1.6342	231.6913	174.0119	2.2671	74.0149	254.9789	270.1924	96.2927	248.4822	152.7285	136.4461	94.5037	109.8843	117.0659	176.4516	42.0569	116.5451	52.4554	10.7186	273.417	201.6085	108.419	349.8927	192.4561	228.5799	267.9238
338.1186	365.5982	322.8061	396.7552	272.0097	258.0976	270.7977	300.7234	98.2126	323.106	104.3987	149.6049	74.3807	249.1596	44.6209	178.6604	267.7353	213.7074	267.4675	274.2828	68.6043	321.2239	154.3373	235.4602	122.2498	126.9704	110.9344	93.6129	20.5145	98.9091	7.6389	8.0232	1.3356	106.0591	276.7247	55.7051	117.3021	85.426	204.4153	184.5008	84.1778	3.9808	217.5692	283.1166	265.9916	198.9005	262.5245	202.9381	313.2738	334.3215
314.3809	344.8197	338.2471	190.9652	325.7933	61.4539	246.9756	255.7779	122.5712	300.1438	48.3146	228.8235	115.9244	339.6926	64.2558	150.4433	210.1017	38.0505	170.3228	260.3656	153.6398	184.4797	135.2974	296.4476	5.897	176.9319	26.7997	68.5569	32.5375	236.5508	272.1834	35.5872	152.9972	88.9659	125.8791	79.006	213.3451	99.6954	262.5614	73.9342	224.7294	15.0361	114.6065	255.6217	220.4712	178.4185	244.7396	73.8367	223.7353	233.7577
309.225	370.58	317.0658	215.1408	365.7463	293.9412	268.2828	279.0937	91.9435	324.2214	126.8297	293.0717	88.1109	84.6365	193.1435	17.0414	290.303	110.1674	328.9648	198.9409	272.6051	298.1756	109.6746	287.3607	124.8491	228.8027	63.6994	241.4898	108.1596	74.8943	242.7932	44.1162	224.1276	120.0285	276.134	122.8229	136.2088	40.779	219.8773	170.959	40.5757	4.5571	31.8391	318.0575	330.0835	152.2196	218.4735	227.3476	267.8405	314.1864
306.7061	288.9317	299.2689	242.2662	252.1616	78.7027	298.54	194.7153	11.519	277.6071	18.3612	88.6694	102.0215	251.2869	149.2269	155.1926	318.3235	50.0706	240.5016	164.3538	173.2739	197.3891	40.0072	282.5898	28.8123	228.5297	100.7448	65.2579	8.5304	216.7576	222.8186	43.472	102.6784	143.4029	191.6148	42.9929	135.7812	92.7869	153.9314	114.9938	33.1425	2.3013	86.3079	209.661	234.2121	2.5688	237.0327	185.7331	59.981	243.7479
385.6144	392.9558	396.214	304.1902	321.7047	240.3329	348.5993	316.1964	142.2296	248.1718	181.3401	212.8449	127.9663	98.9451	126.9357	194.443	312.2146	350.7484	191.6303	196.8474	115.8933	263.9963	155.6306	281.2401	132.5259	147.6496	140.6441	188.8245	96.985	70.2173	144.7868	97.7233	246.5726	70.7846	237.8147	41.7301	262.3651	112.1388	180.7498	193.6616	237.0641	4.2591	224.288	277.8605	100.493	44.3214	149.1556	181.1079	239.2021	347.2355
377.7418	337.9666	298.6415	173.9262	289.3943	9.7126	321.1	279.963	38.457	220.6606	151.2053	159.4435	53.8637	286.1172	42.4837	154.2963	315.5714	141.9322	170.9281	264.4847	330.9458	260.8472	178.1675	288.2494	55.9807	255.0235	47.625	15.1583	69.5933	95.3436	61.9724	1	190.0278	137.2409	205.963	68.9375	192.7023	149.1996	157.41	15.1955	71.0186	35.792	74.7715	294.8166	274.5517	45.6684	224.9617	183.3621	241.68	251.1871
400.4807	453.6407	451.1749	452.9008	395.8049	366.3113	341.1111	306.2704	245.2483	323.0762	185.3463	393.5833	179.6683	39.4411	86.449	208.7315	239.4733	299.1577	306.4677	163.2419	29.0894	187.0831	109.7858	344.169	228.6333	209.8445	293.6937	177.5966	228.9165	303.092	323.2431	124.4698	319.6228	230.223	287.6111	93.4735	271.6499	142.042	219.7936	222.8467	108.8143	126.2537	63.3727	117.6059	70.5382	26.7517	387.6939	164.1027	377.0602	349.4499
438.4794	464.1486	434.7686	305.9706	420.8798	385.8191	351.4405	330.636	294.7123	378.9245	166.8031	420.6217	304.553	88.275	225.8214	134.7716	369.0813	81.2937	327.6283	185.9782	299.1627	295.997	165.1819	388.7822	120.2495	268.4584	243.2313	275.7968	54.5255	336.1338	373.0208	127.3032	335.5234	232.0652	272.7831	88.4755	315.1625	326.2595	261.6972	202.0742	159.095	263.5303	18.9215	331.6973	278.0911	49.0891	497.9108	289.784	237.2359	286.5768
393.6357	386.1255	350.288	260.058	351.5343	38.0609	320.0933	333.9748	127.4419	315.9095	274.084	232.5247	165.4729	377.1137	178.2112	200.0014	305.7992	159.9926	55.0024	46.2235	353.3993	364.8361	374.8532	337.2072	268.9863	420.3813	326.9983	23.5108	98.5926	257.8555	314.068	130.8901	276.6461	169.6449	220.8624	97.9998	178.3296	314.9226	85.3667	138.4249	201.6441	183.6195	154.2483	368.3594	76.4078	312.8668	333.8962	279.1364	187.7303	234.6575
410.1978	447.5974	412.3488	313.2588	384.5706	94.0508	329.2516	313.5568	192.1758	359.8548	1.9784	299.0618	317.6007	447.0928	38.3655	137.7972	368.4932	71.8105	227.9341	279.1739	291.7691	297.1701	356.5844	262.717	7.6328	334.1524	34.6918	38.859	293.5811	317.7464	318.9807	75.7618	285.3613	56.1812	216.8958	236.8015	230.3201	57.6497	82.9549	9.2756	127.4298	245.7555	170.1302	230.7948	235.7609	180.9584	382.411	293.6813	421.6971	334.2405
381.8003	416.6139	385.5853	235.9984	417.3138	351.5289	266.4304	304.4878	101.8624	299.8713	184.089	322.1562	370.2053	260.1611	1.8725	199.1658	311.7471	277.831	214.9231	288.3666	218.0604	319.5278	60.1382	350.0969	101.8677	186.2928	273.8049	215.6148	276.4604	26.8072	106.9357	11.0893	121.8902	216.6947	197.0999	156.5926	213.9319	286.9189	210.4802	35.8196	27.474	78.6805	148.6186	326.5865	81.261	24.5905	428.0106	204.4097	286.4266	332.3919
416.1465	397.5792	471.9494	398.364	411.083	357.2258	425.1873	432.7231	216.4948	404.7294	224.9166	247.9458	69.041	240.6035	87.3438	160.9111	437.5507	125.8167	129.7434	289.4033	146.561	113.1799	231.1965	326.5934	289.2227	252.5304	299.2701	9.4469	190.0727	244.7511	193.8856	6.9791	306.3452	298.5385	162.9093	94.1882	276.5931	287.8117	240.9179	216.0681	72.2957	91.4546	180.8994	311.8093	238.0162	194.7789	349.9595	278.054	404.4727	408.3926
309.7286	358.975	308.9339	200.2508	275.6579	168.7355	246.9457	334.6312	121.9872	324.0479	43.1304	212.4793	164.3444	88.3066	41.8077	167.3855	246.6713	171.7562	8.9213	20.3312	64.8192	44.3761	80.5447	290.3195	106.6855	90.8291	174.4029	92.3796	57.9168	198.2724	209.2834	64.1164	245.8887	178.1218	149.8861	102.4001	232.4911	173.7361	158.9957	23.7224	37.7015	6.2446	95.6226	14.2316	1.3059	86.1238	120.5409	144.2649	243.8304	288.3513
379.31	398.5099	373.2129	255.9738	372.2584	343.7649	338.8225	300.2329	166.6786	332.7263	228.0675	227.0603	135.6363	117.8078	16.9379	195.6422	298.1187	252.8556	154.0209	217.9387	333.5544	282.8318	213.6601	320.3097	99.3331	164.8401	150.455	1	149.6128	279.5899	240.2049	5.973	111.741	160.0365	279.0952	134.2317	262.0852	47.8198	50.5941	73.9115	162.6964	143.0739	236.853	288.6065	114.812	125.6335	367.4907	199.1279	301.2572	344.5129
449.9341	438.2517	459.762	395.3968	397.1265	376.5883	334.0714	359.9976	268.4691	289.3339	337.8844	352.9921	339.3461	262.0661	98.3901	210.1577	341.0757	210.4031	187.7896	299.3588	235.151	222.2668	135.7813	244.8085	71.2048	115.0657	346.4069	1	20.6057	295.1359	313.8791	73.9303	107.4619	254.4773	233.1588	154.4435	271.0521	156.0562	32.2767	23.785	87.8366	69.5149	263.5905	236.053	173.2109	126.1518	375.3982	311.7598	133.4361	315.8922
439.3543	432.0488	452.8938	429.0057	414.6039	445.1014	378.7629	391.9464	270.8631	299.5443	392.4249	427.0667	393.0286	261.3325	71.0223	177.5886	301.2916	221.9013	313.1521	19.1714	311.3865	267.2855	110.2171	291.5158	61.2681	224.2829	153.8997	1.9602	70.3794	290.3898	313.9561	117.6848	238.3986	231.1269	170.9343	130.9712	285.4236	289.8523	134.8456	27.0972	119.3581	193.5179	89.1445	185.163	248.7125	148.7559	375.6728	59.7423	186.5337	281.7133
423.6542	310.3624	429.966	408.8531	365.0648	280.6645	349.062	308.3756	275.9896	381.9706	360.1813	333.0769	175.8132	158.4014	139.3256	166.5296	371.39	227.5842	246.4685	361.7349	187.8128	343.0563	226.6993	313.4204	91.706	26.0181	53.7952	1	7.3328	270.7531	190.5343	14.9698	255.3529	132.2968	294.089	157.3384	187.6026	212.0072	211.7765	170.7775	258.8788	229.8303	229.6055	118.9638	68.5788	155.0658	363.9148	166.8212	409.634	399.3966
297.5854	339.5932	265.5304	276.9524	233.8851	88.4334	277.5305	299.3659	295.9485	345.4238	264.9487	327.3923	64.4107	156.6602	171.6265	1.951	240.6273	109.0693	159.5676	362.7398	19.8985	112.115	38.924	276.4597	65.8026	90.6023	218.2062	38.3913	236.4785	110.2899	215.8926	83.5151	4.6558	128.0773	54.1593	75.7544	63.1679	307.4287	5.2408	156.6092	43.3614	226.4518	85.0451	151.6887	69.3951	336.7109	273.2891	66.5746	229.7357	268.215
416.6758	411.2322	416.0733	397.3053	378.4216	302.7434	298.1901	287.6358	152.1088	301.1962	344.9639	336.921	360.359	74.6459	30.9171	180.7579	312.0992	97.5637	261.0877	116.7324	334.1478	141.6599	78.3766	234.7035	30.426	258.0062	267.9634	1	27.2867	235.5321	287.2966	108.4633	206.2062	239.9295	94.4152	109.565	79.0752	92.3167	227.9807	84.4797	53.7383	86.4582	87.8183	241.6483	236.2024	43.5265	396.3553	71.3881	82.5292	242.6707
425.8764	427.7177	427.1478	392.1937	373.5742	223.7974	301.6305	348.6035	147.0919	342.1113	139.9324	273.602	318.6918	101.095	35.3253	188.7544	335.0161	56.4926	304.2448	213.6069	328.5915	274.4247	70.6049	149.5117	6.3074	217.0457	263.6883	1	39.0357	95.9164	260.8055	81.642	222.1615	242.7154	103.9333	96.33	13.0485	69.263	264.3228	107.5013	34.7391	170.3027	10.1822	308.5645	268.5997	179.9935	416.2267	186.8136	177.3637	298.8331
184.6445	283.2889	461.0434	408.3282	370.7935	406.5245	471.2433	476.1998	480.269	436.931	475.6265	507.9088	443.0238	259.0084	204.9641	126.118	353.3761	218.9633	228.1224	266.2467	261.6852	382.9813	244.6922	352.8088	115.0259	4.0015	65.6369	8.1129	4.4228	321.5712	332.4621	138.5411	269.8379	186.6502	194.534	106.7433	246.1696	181.4656	301.443	214.4378	224.9439	54.5186	234.7546	347.5688	280.6857	240.7234	260.7002	238.2093	180.0776	259.2579
493.3432	432.6459	491.7147	494.7994	427.1725	391.0419	420.2936	411.0805	444.3077	420.2597	399.3978	483.27	385.8587	402.8538	209.9823	165.2328	259.2269	46.5715	324.2808	346.5377	281.1474	402.1361	224.0996	390.7319	40.9977	29.3987	132.9999	7.8177	1	340.0165	355.3354	142.5929	309.2955	211.6515	195.1775	106.1681	282.8677	180.0809	309.1961	203.7717	188.5863	42.5094	160.2914	349.5886	287.8527	286.524	279.2198	276.5074	170.1805	253.2259
447.5472	440.7771	460.0422	401.0561	401.1666	363.3764	419.8851	407.544	389.0464	409.862	372.9843	384.0834	318.6251	321.6244	23.7215	216.9888	344.8087	92.2389	100.5779	354.8632	161.378	330.8318	118.4331	265.4076	120.946	45.9406	166.4408	21.7372	35.9541	258.4314	88.2667	1.4081	292.6874	181.2087	254.9218	116.378	295.4653	126.439	161.1329	134.3295	125.2848	99.7529	256.2793	254.4056	135.6463	299.563	368.7881	182.7855	270.3601	361.6635
456.0989	378.7238	432.0163	444.4324	376.9632	232.3881	419.6092	422.0668	417.6882	396.2632	240.3527	419.0524	446.0528	347.1848	202.9282	191.5844	341.8312	21.2459	229.2228	300.6237	264.9728	221.9121	57.2887	363.9733	45.6115	100.636	17.4018	1	1	206.4327	225.2742	114.6471	212.9912	168.2657	222.9582	100.7847	269.6657	190.4491	116.5089	86.1849	269.3078	197.8969	171.6725	283.5086	254.3428	109.4227	306.9371	160.2822	211.0703	309.957
460.0385	455.9386	480.3703	445.4674	348.6274	313.1732	385.3661	369.5147	379.6624	377.9581	275.835	456.0865	440.9223	363.6761	192.5406	212.2452	330.2056	53.7381	338.2328	288.6305	271.7967	290.9711	71.6213	315.0499	41.4558	172.5345	20.61	7.7163	6.7776	270.3862	285.477	157.451	245.3753	183.1783	209.4911	113.1057	273.5944	139.599	191.8589	119.3021	270.5976	74.9403	87.3866	312.7538	318.5449	166.7038	204.1162	91.8398	242.1988	322.7351
445.7083	439.598	457.4142	405.2172	354.4419	215.1277	383.5405	379.7298	374.8595	345.6532	352.36	362.5184	300.4204	255.7782	30.9921	211.4447	395.2724	1	215.3105	325.5393	213.7743	389.4935	246.1965	338.9556	3.7827	71.3746	21.3583	1	4.3408	139.8917	193.5528	111.9019	94.5011	162.2379	215.1948	87.0122	251.7763	127.2518	37.4387	156.8409	274.3189	157.4973	206.5692	309.1627	230.3845	218.5669	409.5448	121.3125	203.6177	294.4265
449.9082	453.256	472.1333	404.0389	389.5746	185.444	412.6773	396.7362	396.0348	359.1284	332.9797	356.2888	342.7102	222.5463	1.6807	186.7812	400.1339	96.1627	269.4195	333.4404	155.2613	381.0822	91.1678	329.6597	239.6535	87.2993	75.518	1	145.4443	155.8864	256.2969	129.6577	117.2297	222.475	125.5854	135.4316	231.4912	156.3286	30.6086	7.6019	108.7426	40.2896	173.1262	365.2072	272.5577	143.2818	395.6826	154.6636	296.7655	346.6684
216.3903	21.0311	214.107	408.5367	321.9159	447.4954	443.9599	425.883	429.7706	298.9613	389.8364	443.1668	430.7631	423.277	205.2337	218.1083	347.3858	314.1594	270.6742	170.2183	322.8554	208.2716	86.6756	315.6213	177.839	31.7742	355.3583	1	1.4196	287.994	301.3891	131.4026	290.3818	351.4391	249.9016	48.6654	288.9916	215.4209	242.4461	211.4854	167.1763	28.0368	159.7373	276.6107	117.3412	200.9839	405.2837	254.1994	150.5192	280.6245
421.0166	228.1167	405.0712	420.2121	383.5563	306.8602	342.6472	411.38	325.8957	399.9995	379.7508	458.9841	358.9693	181.098	183.0175	188.8352	372.2452	235.022	215.4834	155.606	163.9458	207.7726	134.6917	296.2037	181.9918	3.2984	91.3534	5.7713	1	291.2288	297.4897	110.8734	277.2476	268.7434	248.1139	80.1628	258.474	131.6747	209.7903	182.283	235.6874	83.4899	15.8977	240.4848	119.2115	130.5031	333.5214	208.4346	248.4469	299.8783
380.1989	397.0019	387.5914	348.9071	360.009	378.0117	269.1157	310.7646	131.456	383.4217	134.4234	177.3127	318.3016	407.179	16.4019	134.2129	249.1252	63.0555	112.8698	43.2723	221.2852	20.0752	208.8235	263.8171	15.1101	174.0134	202.9386	1	140.0888	261.0266	287.3898	48.8245	35.7889	245.8752	126.156	129.8012	6.3357	144.7292	253.3686	80.2498	282.6598	23.606	62.8433	34.9261	120.479	35.3	373.7452	85.4985	180.2328	213.9118
459.5941	446.6738	443.3049	390.3724	361.6656	256.9961	395.3604	385.1855	347.6719	312.6236	328.0299	363.2794	340.3209	341.1084	189.9601	106.148	366.1284	1	279.4468	341.1294	243.6612	334.1077	228.0526	335.7889	10.2641	93.1862	90.4176	1	1	304.3691	318.973	28.5153	239.2084	225.8907	225.1758	156.0463	264.198	108.6814	245.8259	187.0011	248.7292	60.1808	298.1136	281.9458	243.9931	198.1672	411.7256	140.5099	147.2552	211.4273
423.2342	430.8892	434.3927	394.8689	426.5414	253.2894	376.6719	364.6485	295.6274	323.2995	166.916	299.8131	290.3771	224.5055	36.1135	199.5559	394.1874	305.3538	221.7063	276.3857	368.6336	326.0989	145.3732	364.1496	72.3196	186.0943	252.6347	25.4676	58.1326	268.0414	155.0351	102.8423	260.4164	160.064	168.9883	182.2973	132.2642	124.5579	229.4352	199.7019	224.3028	20.5088	15.4229	342.2364	213.503	238.2872	249.4853	289.3626	243.7076	321.7278
393.2754	249.2616	427.9992	427.9445	369.4287	289.3009	372.5859	388.0206	358.7987	366.1968	327.6887	376.5176	309.8303	166.101	133.8663	43.7599	205.0067	146.3299	277.8678	48.836	241.1064	250.6323	69.2659	368.6113	54.1704	82.2478	205.6471	1	19.8878	300.2522	317.7747	72.0006	277.6342	111.4595	153.9252	56.5214	252.6361	213.4845	190.1923	200.0161	224.1196	286.4027	57.4318	253.615	223.8746	235.6572	331.8336	217.8104	124.0356	258.2
449.0277	238.0926	301.7061	461.3442	391.6776	285.889	377.4125	417.4853	371.7759	421.9789	288.7767	400.4134	366.7947	395.5449	208.846	176.1813	317.0004	305.0553	132.9691	205.8922	142.9657	293.6015	44.0952	312.8607	43.7179	32.7569	30.2297	36.4001	1	303.6546	314.1665	157.1452	283.8272	119.9216	234.4613	45.7914	282.5737	206.7689	216.0896	202.6797	262.0336	187.0545	40.3529	318.7887	156.4853	1.6511	352.2004	199.4537	380.3921	390.8649
481.5501	442.145	468.9015	457.7808	407.0929	393.2041	383.1357	383.7041	434.4189	415.6087	326.4343	444.2453	382.7881	84.5522	74.5222	220.5418	303.6605	35.9449	190.372	362.9921	280.2918	299.6988	78.1898	295.1194	120.153	5.2863	80.2285	1	12.4149	251.1036	324.8634	100.3348	271.7136	188.3027	223.8233	116.639	264.1015	76.0555	220.4789	191.1232	94.0651	74.0887	58.1212	352.7489	175.8611	120.8293	290.1371	168.2792	239.5571	352.2757
411.312	384.4293	381.6188	359.5449	175.9752	348.3256	176.0347	116.2327	156.5583	384.8957	225.6049	283.9477	300.9456	50.0339	42.9592	179.122	304.0063	194.7373	70.2777	176.7519	235.8657	3.9456	131.8849	255.7456	1.6171	200.764	124.4991	6.4819	146.6337	1.8386	7.7526	81.0882	272.0968	208.0973	140.9798	102.8212	219.1745	112.0272	15.8373	40.0552	52.3588	45.9887	1.3133	173.8905	66.8786	176.0985	345.488	141.8979	257.0659	277.513
411.1064	325.4052	422.7215	428.6521	370.5201	321.7098	355.5111	410.8758	289.0828	304.0991	225.9568	335.0641	245.4094	220.2715	201.1478	209.8671	332.3333	264.4536	73.5819	351.0823	122.8911	293.6464	108.1927	331.8681	166.8983	89.9496	14.9549	71.9835	7.2547	144.9518	161.1486	139.7437	1.4486	111.7261	248.626	124.0429	249.1518	63.8187	240.5459	202.267	34.5824	78.3517	190.6295	251.9376	42.8986	29.0465	370.9381	187.4959	368.2197	353.8401
374.8054	407.6598	386.4759	282.4662	403.8988	340.1011	394.8263	356.929	18.4237	354.575	91.174	364.3061	229.587	173.2221	81.6307	2.8654	386.943	89.8395	306.1219	292.8943	379.1757	298.9744	174.5539	300.7176	60.349	152.2707	151.5463	228.7627	57.1266	315.4797	312.6762	84.2989	275.1529	300.277	192.0186	131.0197	200.0097	258.9549	1	3.1343	223.9468	232.7523	50.1338	332.9231	191.572	244.1515	418.2049	242.8896	320.5284	389.5836
407.2107	370.3646	337.4159	346.2154	342.6672	239.0238	332.0382	306.7833	158.1476	343.9845	14.8823	195.0631	198.3163	20.3714	52.1224	102.4148	322.7447	51.4754	224.217	264.4395	277.7833	278.5336	143.3581	247.606	89.1156	156.984	58.175	1	12.5749	73.8059	17.1468	9.5917	223.087	147.5725	123.4774	119.3024	53.592	152.4656	281.395	213.8214	87.2006	15.7889	134.6402	234.9316	165.6647	164.3812	296.0166	200.1666	130.364	248.2345
168.5914	4.5074	1.3104	288.4103	262.8657	155.4755	232.8222	288.6165	104.3665	117.6896	50.487	243.8825	53.3349	172.9441	112.7545	1.9355	130.0866	43.4981	372.8227	154.1226	241.3203	150.485	284.9382	206.5077	199.0982	370.3743	364.6998	256.4509	80.6136	20.7691	228.8281	98.64	245.1391	62.3078	75.4351	28.3988	166.9194	32.9837	134.3208	1.306	94.5836	76.3597	27.6748	366.4046	281.8117	137.5744	137.0252	213.485	131.9914	119.005
403.5376	442.5476	412.6644	338.5448	337.2757	109.6608	289.629	313.6087	8.4584	327.0717	22.2334	214.917	6.1553	79.7548	176.0857	158.0556	296.1489	213.6954	340.0537	449.2119	337.1384	401.7106	161.1623	284.8502	124.4317	81.1643	68.6004	35.6936	10.0084	329.6279	357.6448	128.8327	304.6234	84.1206	220.9593	47.8347	260.2031	222.2719	151.2877	66.7566	173.4658	4.17	15.5495	372.0864	356.6078	13.7088	300.0573	142.7578	169.2523	286.4592
359.9413	379.4968	371.676	383.7209	339.1708	119.109	367.526	304.9446	58.0864	274.0874	58.4965	36.1707	43.1086	278.5454	82.7899	184.0585	327.9437	177.0156	34.3066	25.464	67.633	262.2725	20.8086	249.0095	199.4167	1	193.126	177.8957	19.4625	35.3754	28.4499	139.6818	256.764	149.1613	257.3445	79.7696	244.8032	71.6934	241.9224	192.3437	57.6526	11.8749	1	154.5709	11.1897	74.9021	206.9594	234.4222	229.063	228.0939
339.0382	388.1658	366.8594	167.8011	357.2513	296.5704	290.6086	260.8902	47.2159	296.9507	124.7076	243.3074	90.8324	132.5986	61.0236	184.4404	226.3399	299.6095	241.8997	319.1749	404.6923	418.9124	235.2341	357.0807	313.4965	109.3386	364.3883	16.8698	171.6023	254.1947	286.0107	88.7071	246.5996	184.5692	40.9365	176.1536	240.827	88.7396	174.7118	12.2553	351.6529	99.6844	128.4185	189.9149	76.5211	56.9321	190.03	258.2391	322.801	331.4573
438.4199	399.5246	409.4892	402.2954	326.5062	290.9212	407.5473	421.84	390.5998	410.9291	318.6032	459.5128	343.7461	343.6057	73.2901	207.6171	283.5093	30.1055	300.315	323.9747	257.2945	240.1429	134.2987	332.4596	103.4366	238.0381	153.297	80.0138	78.2897	309.12	339.6086	71.294	155.9842	267.4365	146.8517	164.1195	256.1275	179.3572	276.951	227.2942	46.5942	205.7668	96.4363	299.9138	325.2379	235.7412	332.413	114.8319	250.7796	289.2777
390.4854	418.4088	373.3678	336.1336	337.5611	272.2497	329.4728	353.8416	257.1006	256.3282	190.5983	290.3173	115.3579	133.4467	145.2452	80.7795	306.7818	249.4638	236.916	133.2911	221.6544	284.0391	159.5667	308.1829	33.1831	7.6366	86.0104	1.6098	2.3875	257.7097	98.4608	125.7717	275.4426	177.2142	253.1532	135.801	247.3714	19.1143	224.6374	211.123	221.1162	187.0325	160.6484	201.217	190.0276	134.2984	437.0255	144.2768	290.1184	335.2526
386.8372	330.8407	395.0382	358.4876	326.1653	332.2312	330.9468	323.38	329.3458	350.3609	176.2656	383.5082	172.0658	112.5305	193.039	3.064	152.174	149.5642	105.2689	254.0625	209.8223	280.5545	83.4751	300.145	186.9445	76.5472	31.5685	85.0859	75.5205	44.319	72.9048	41.5077	261.0811	234.2278	211.4037	85.0436	187.1632	190.556	166.918	129.4438	401.5174	161.8058	192.3638	341.6104	225.6863	187.9874	205.0493	166.1422	296.8224	207.1771
363.1315	390.4228	229.3192	397.5743	338.8536	125.2616	258.7468	294.1628	190.6696	385.7755	265.671	340.087	205.1296	190.4786	78.0612	183.552	315.1286	383.9254	395.6436	295.267	62.9449	324.0774	221.1544	287.2166	38.9896	174.5173	158.3291	1.311	99.784	210.2674	208.6727	65.2055	272.2688	144.3522	251.9529	99.6248	125.5796	269.9444	122.286	139.2796	60.8091	3.3754	122.1323	44.6208	25.7589	37.6199	45.1059	27.3917	393.3829	343.9334
[truncated: 3,137 more columns]
