# Supplementary material for: Multiplex Networks to Characterize Seizure Development in Traumatic Brain Injury Patients
Source: Front Neurosci. 2020 Nov 30;14:591662. doi: 10.3389/fnins.2020.591662 (PMC7734183; doi:10.3389/fnins.2020.591662)
Supplement: Supplementary file 4 [file Data_Sheet_4.CSV]

92.6412	150.9653	60.6206	63.1244	150.9379	81.8436	135.2998	178.1331	122.3035	126.2168	169.4612	116.6615	122.0717	158.3127	160.2534	164.0221	158.9387	137.1652	35.5796	83.1343	137.4522	154.0529	122.8795	73.0806	58.7374	96.144	39.5189	36.4473	63.6857	102.6411	51.1066	120.3891	114.4334	56.2744	124.6353	10.7149	64.204	15.1001	102.6336	79.27	21.6009	12.3823	49.5531	56.2243	42.2567	33.8642	76.0985	70.8781	27.5472	15.3932
87.2273	167.0644	80.4815	79.8318	165.1258	117.3212	159.2452	192.2866	141.638	134.8142	190.7314	182.1054	166.3809	189.6429	142.674	142.2258	193.4346	170.6164	69.8682	129.7873	126.7001	127.2156	95.1307	37.5545	56.9313	63.7445	57.9242	32.2035	63.0951	121.9079	66.5298	161.44	145.2722	51.0284	126.6884	21.5872	109.6791	10.6177	114.1906	116.1308	22.278	90.6443	96.3453	134.2868	38.9938	38.9269	87.4351	70.9595	75.2352	83.8774
104.5233	164.624	79.9714	74.5452	149.3297	93.7242	178.0438	198.075	156.1307	148.3459	201.0561	180.5048	176.5659	192.7656	143.0602	128.7944	205.6151	189.8652	63.0652	164.3498	131.2601	151.3686	150.8634	101.3364	67.7241	98.6988	40.0547	55.4086	47.6636	95.4895	64.7039	130.5516	141.8495	92.4807	109.1723	41.7145	97.8992	14.3484	103.9472	102.2491	70.7219	106.8224	71.0031	144.7492	54.9291	31.4328	79.6646	58.3929	92.3419	107.6063
126.2085	186.9068	86.2098	82.1158	185.3816	135.2289	194.4	209.4802	152.6242	166.2651	212.4876	197.9793	194.3391	208.5305	200.6242	197.9234	206.7901	192.0104	106.491	171.7112	139.2492	140.0558	119.997	93.759	75.9009	104.0091	71.9888	50.2496	73.3186	141.1762	78.9819	153.5671	174.7823	81.2513	121.2135	119.2788	88.814	36.6103	101.119	154.7415	61.6234	40.5682	140.6353	183.4595	83.9169	70.119	129.2253	109.5704	115.7744	69.0658
75.3209	144.2012	62.7224	63.0624	142.4231	84.457	146.7742	175.5742	124.3455	128.7147	174.3145	149.9924	114.9756	176.9258	154.7347	148.5743	176.1008	112.0151	1.3019	86.5967	125.9881	85.3735	64.1226	4.4563	74.8728	92.7575	38.4157	38.8858	26.4011	71.5673	64.0485	75.5618	115.1027	52.3595	66.8472	1	113.8073	29.8076	44.5664	90.3709	11.8537	63.1609	10.6859	40.9194	63.0136	87.601	57.4856	84.0359	36.0191	25.4798
85.5497	165.7872	56.6003	69.4355	169.464	112.4228	163.9547	184.6763	157.4003	151.7209	188.1975	170.4037	179.4112	170.9149	162.8078	157.3314	161.272	169.7993	86.872	90.3081	143.681	141.5152	38.4767	90.5598	28.8135	12.0032	61.5996	54.0346	61.526	126.6298	57.5854	144.5787	144.8116	34.9998	121.0737	101.5759	96.5701	31.081	137.1065	119.5752	64.5084	43.6298	111.8523	161.3182	36.2534	100.0513	112.9974	80.9806	110.9941	4.6527
110.7258	176.2864	46.7149	32.7108	169.5076	115.5952	172.316	195.7231	96.1391	128.6443	183.7799	177.2022	157.994	161.889	121.3544	161.8138	157.7797	155.6157	51.7355	47.7984	167.8604	170.4198	54.2609	48.7855	77.8963	86.1096	62.0418	61.8371	66.337	124.3363	50.2752	140.0523	168.0599	43.0033	123.9406	106.3926	38.2155	17.5965	179.8377	156.1965	34.1181	13.1238	131.6738	173.108	25.5783	105.8625	88.9539	51.5398	91.4871	23.2436
95.5586	150.0527	61.8797	64.3288	144.3654	74.617	156.8061	180.412	142.3304	139.4984	182.6633	148.0262	152.9581	176.775	115.8523	124.9362	173.6103	155.1071	81.9797	142.152	149.1722	152.9973	119.1515	90.4577	96.3964	82.1708	57.3742	58.0257	65.383	107.722	65.4609	163.1548	145.4348	87.2594	130.5124	95.2384	24.5549	17.2828	148.8226	119.1628	52.2052	84.0947	90.5182	146.7192	4.7855	42.7707	38.1218	13.5541	120.0236	109.1652
117.586	178.0204	74.384	75.772	176.0152	133.5312	191.7321	206.8476	145.4192	159.4407	207.8899	199.5461	185.8474	199.0379	161.9207	172.865	208.1118	190.4322	96.6077	171.0361	166.8272	172.3501	155.4374	94.829	87.5046	99.1259	67.112	67.4304	74.1194	131.0547	54.1884	152.7106	174.4799	49.8599	126.6145	114.0719	79.5953	10.1034	138.5109	158.1667	50.1901	42.3787	143.938	173.8627	43.8461	66.0551	148.2094	113.6985	101.29	34.427
43.0749	133.2452	58.431	60.2614	150.6529	99.6897	145.1989	177.135	141.4578	143.2178	181.9811	165.7563	156.1728	169.6733	127.12	111.1538	166.2562	136.3268	49.211	53.2901	153.9671	135.1625	59.772	31.2546	64.467	54.3623	56.8618	48.1075	52.0031	116.9361	86.6272	122.2102	127.3122	74.4696	113.1977	46.6671	132.541	53.6951	108.9464	110.1068	46.0631	60.3871	111.2003	143.4335	53.3464	78.7539	67.1113	51.4858	50.1991	18.5694
81.4902	171.8754	77.5221	56.4062	160.9668	123.1745	163.346	202.9877	128.3405	121.8293	203.3757	192.1304	161.9304	185.7123	180.1912	153.8746	199.967	178.6545	58.9664	98.0364	178.4269	177.0736	128.5978	95.1786	89.0515	108.9744	60.4442	60.2605	65.5776	142.423	64.9021	136.4984	157.8979	74.6018	142.9142	111.171	81.9151	22.8711	135.217	128.2333	86.7921	81.045	141.3689	169.2325	75.4364	90.2965	116.3569	113.7498	128.621	47.5074
72.4498	133.9179	63.1586	62.1861	158.2698	108.0549	149.2777	181.6583	139.2552	141.2976	182.6959	167.322	149.0891	173.8758	141.2922	106.0772	180.9558	151.709	46.3023	88.8794	78.3699	134.3057	103.3823	40.188	70.4177	69.0448	27.7187	29.563	7.6373	93.3136	65.7197	137.9418	116.7444	29.7635	104.7264	44.7454	76.1952	2.2479	78.6223	78.4942	3.947	61.3013	20.0886	145.5088	39.3263	18.4821	113.604	107.9523	26.7886	41.7576
123.1109	190.3068	66.0276	75.8928	181.2523	130.3081	196.8325	216.2362	141.5753	154.3214	218.3189	200.8073	200.2698	221.2767	189.187	190.7047	214.5398	194.8249	113.9123	184.9485	190.3903	173.6992	158.8338	128.2721	101.0542	106.8981	70.188	75.4699	66.4611	135.7592	85.0123	178.1493	185.5145	26.0192	97.4717	118.9105	79.0969	135.4451	165.779	168.3892	128.9405	1.6235	142.0728	176.2495	103.6389	190.9485	108.5328	115.7644	175.9202	99.9107
151.3886	222.5495	114.4659	101.5226	223.5741	170.3823	233.1426	254.0128	213.1728	205.1807	252.4276	244.555	236.6077	250.6918	200.1089	173.2291	252.4714	237.3159	110.4766	193.924	170.5671	150.9831	200.6857	153.6523	99.1169	119.4388	85.6201	84.2797	77.3279	135.5864	83.2619	176.9951	177.8028	72.1636	140.6676	71.8653	93.837	102.937	164.5337	161.574	80.9886	32.8971	141.8148	180.6231	69.8015	115.81	191.8357	177.0591	142.1217	71.0863
121.2085	180.5672	83.9551	71.3621	177.621	42.0385	186.9585	214.9284	173.0555	165.3591	197.8728	130.5957	178.4471	210.6086	187.5859	105.133	197.269	166.6962	87.4196	152.0684	163.1723	156.9755	147.246	98.6644	84.5621	111.5783	64.1689	65.9083	67.1854	139.3145	57.8722	152.0149	162.6977	93.3343	10.6208	91.07	75.0011	19.4151	111.6627	115.5174	34.4465	124.7143	1	144.5559	48.5573	57.0704	116.4787	45.6425	114.2415	175.8335
112.3783	193.6142	90.263	73.2043	189.1822	135.8588	174.5125	229.5856	172.8607	156.7678	229.8133	214.7393	163.9245	223.6699	208.9815	190.4482	218.0782	189.6127	84.3596	182.3504	149.306	116.8443	163.521	92.1212	102.4434	109.4258	75.3745	69.5653	76.9499	147.2682	67.7605	153.6736	176.795	106.6718	125.2853	85.2944	117.7716	58.2518	139.2067	140.9012	154.4972	93.4261	138.4441	139.5446	46.583	104.966	151.4925	142.7892	136.2284	97.0869
125.375	179.3715	89.1792	82.0578	182.2138	139.7826	191.0576	212.1999	185.4648	173.7991	218.1828	204.6365	200.1085	213.9554	175.4641	156.6365	211.2755	197.229	96.6285	180.0504	183.7395	168.9213	131.0924	67.5352	54.9806	59.1088	69.7314	64.822	79.7894	142.0127	61.4704	154.9012	179.3136	96.3199	133.0035	93.2099	122.7053	22.1801	163.1585	152.8169	110.5063	100.5785	136.9834	172.682	71.924	102.0464	144.2769	106.9097	133.0035	51.9943
113.9998	194.7298	47.0012	42.725	175.361	115.251	194.0673	226.0879	164.0287	142.2516	224.4104	205.8439	195.6955	220.3686	215.4836	208.8607	226.5153	199.9199	83.2303	145.8846	181.8338	139.5124	163.7874	106.1463	98.0412	113.4174	33.4984	24.5786	27.0581	150.4171	135.8209	192.0142	181.335	152.44	102.7636	98.4453	140.2624	10.2903	153.3379	152.6717	22.1298	114.1705	71.4142	180.9873	82.361	104.6396	149.0979	169.1965	119.2973	86.2537
109.3415	165.5441	71.4916	60.8947	163.1311	114.9145	178.7107	201.5709	159.9767	151.3693	198.2399	186.7961	178.8942	191.4032	174.3026	158.7819	194.9623	182.6322	88.0992	154.0953	142.9368	128.3791	137.314	93.0791	91.1413	99.1739	26.1553	18.8342	57.0323	119.2062	104.6021	172.7267	160.6238	95.5184	109.3319	100.1721	51.9441	141.0524	152.7607	148.3824	134.7219	52.7076	125.0753	145.0514	33.9292	94.5969	86.9296	79.6215	162.9361	59.2372
119.3062	181.4247	91.584	80.9078	184.073	115.0262	191.681	212.7507	174.7862	162.1052	216.0122	200.6461	187.9212	210.306	188.4799	184.5877	218.393	195.2952	76.2255	137.7266	183.524	180.239	162.7195	115.763	108.2157	108.1321	70.398	68.9884	73.173	132.5413	74.0896	143.7645	175.7513	73.5266	149.0721	89.3432	100.8341	46.8262	101.1358	111.7519	22.0571	63.1598	88.9084	168.7157	89.5758	80.4854	62.2583	48.8855	78.8587	53.4398
124.5152	195.3171	86.6836	73.0604	197.727	144.4191	197.1575	238.5001	192.3403	155.5831	236.7924	220.0342	178.7612	236.0918	240.6338	210.8503	243.2743	217.57	23.4707	125.1317	189.6076	210.4944	180.3543	123.9701	99.6737	121.7801	72.7843	64.9446	76.4022	148.4916	120.0988	156.3901	174.293	123.3745	148.4059	52.8306	155.5144	73.7655	125.0352	142.181	110.7459	143.3668	126.2034	155.9155	118.769	92.0627	122.1545	141.5679	126.7397	104.2143
126.0706	190.2111	88.1105	71.7222	194.1701	138.2674	201.8394	235.3805	183.3142	139.534	236.5137	214.5646	198.6973	233.1135	232.6742	212.8789	235.0646	209.6393	64.9302	141.2234	192.1917	189.6181	170.283	127.9652	109.8569	114.3863	74.9612	65.625	80.4735	152.228	150.7181	171.1637	175.5885	129.158	138.7743	96.3488	157.0206	116.5177	160.6954	161.8607	135.0709	126.7282	116.1431	167.461	128.4018	122.6634	166.5917	154.4111	154.9201	88.1098
118.3137	166.4108	26.1384	20.7964	163.7794	140.6615	203.3616	217.3796	136.6638	148.1847	199.4123	217.8939	209.1837	222.57	210.7387	201.6665	223.3591	210.7052	94.926	172.5128	196.3758	193.3742	160.3102	107.7925	83.8199	115.3435	66.9844	64.4371	73.761	152.1783	112.638	178.656	200.4386	99.2747	134.1995	115.2903	128.9224	104.4849	172.1484	184.7528	29.7583	55.3085	140.6898	186.6625	130.2506	135.2501	77.2803	102.8747	107.2381	69.072
7.8031	136.7056	69.0348	42.8111	155.6229	95.502	38.9496	174.6411	136.7365	132.6199	189.4036	175.59	47.3955	148.2628	167.8359	156.2624	189.4759	141.6318	17.5473	121.2436	110.0622	122.8112	101.3422	33.5	1	17.4331	57.541	18.5833	17.8881	113.1524	63.9868	43.6135	127.3286	106.6926	63.4774	1	144.9876	41.0814	110.334	143.0581	86.2257	86.0543	50.3594	18.8547	162.7172	23.5669	33.5219	81.6241	23.1888	130.8942
114.4085	187.6624	84.7292	82.334	188.7798	132.1899	177.3181	225.869	179.0337	167.237	223.6859	211.1497	159.3031	221.6584	225.529	202.6624	226.1569	203.195	51.1115	170.6322	189.9796	203.1492	146.5267	107.1171	74.7698	115.8406	68.4136	69.1974	68.9749	134.7246	105.8652	135.1676	148.9771	99.6405	124.0408	25.942	119.2501	32.5505	123.8085	116.1171	32.5225	102.3268	37.8367	91.7566	85.9329	68.0092	127.8886	135.7432	41.7919	47.2149
114.5069	187.4205	87.175	82.399	190.4021	138.8867	170.903	224.5942	178.6222	166.9733	224.9464	211.9872	147.29	217.7457	222.5098	179.1581	222.7268	205.0826	33.2091	153.5343	180.6229	192.356	155.9393	129.3586	70.0662	116.8497	73.5559	68.5811	62.7099	139.4607	101.1711	142.4182	150.1006	96.5484	120.5146	19.7304	133.7808	34.9607	134.2224	131.5428	36.8078	88.4501	48.062	86.1633	76.2759	60.4903	116.6283	128.9361	50.6729	52.4753
8.2064	33.9203	1.3284	6.0211	152.8465	137.9535	121.8386	149.3999	116.1848	130.044	224.2452	228.3871	184.4728	201.77	219.3805	221.2628	245.5263	227.6633	99.0865	165.5826	208.6898	221.0678	189.1245	136.9663	101.8859	125.5292	85.3646	70.905	81.6713	166.267	245.7379	231.6707	205.2693	207.1804	151.9322	120.598	237.4813	232.385	242.0239	219.8451	194.4182	181.8178	142.9194	190.7926	225.7718	229.2197	217.8879	202.9172	191.1062	126.9085
120.0755	192.2991	78.3835	49.2148	195.7544	150.5284	201.0636	232.4054	183.4413	141.8029	234.3113	223.7572	211.364	228.8236	233.6495	216.4079	240.7689	219.3662	104.2932	186.0665	203.9081	211.9786	179.8103	133.2277	101.4279	127.3031	79.8163	77.6782	64.6727	133.9568	155.4653	196.7351	173.643	156.8479	156.6146	116.7966	139.1505	165.3378	202.4038	172.0053	164.8235	160.2037	156.389	184.7633	154.829	160.6263	193.4297	177.2135	174.9871	127.0018
123.2747	191.5232	73.5075	65.5311	187.691	146.9854	211.3425	241.2519	179.5439	178.1268	239.3919	227.662	214.6964	232.8285	239.3313	212.8104	226.8305	218.046	101.8991	194.2902	198.1061	216.7137	144.1871	92.8249	64.0839	115.4064	75.1282	70.5896	76.7495	154.3697	169.5152	188.1015	199.6841	180.3206	157.444	120.1837	139.6178	156.1477	177.5906	183.6277	177.7739	170.7917	151.6468	194.7682	106.1306	155.9429	142.9246	131.403	191.4739	149.3022
121.0182	190.8753	60.9654	50.7644	147.1073	113.2897	212.962	238.0554	152.9521	154.6386	224.6457	217.6079	215.3447	235.839	211.2225	220.1829	236.2624	195.1952	91.7213	168.4247	205.1271	199.257	105.1361	33.2946	102.7758	106.3267	64.5134	51.4234	84.4531	148.9243	180.511	200.0367	194.2243	210.8087	160.9413	117.144	138.6885	165.7125	187.415	183.8322	188.1321	201.2801	149.69	178.0919	99.8726	93.2232	155.6532	154.5561	148.9138	161.9435
131.3433	199.3319	88.3716	81.6359	192.3802	126.58	212.3581	235.8584	160.9549	177.8428	233.0548	219.9983	215.325	237.3385	209.2848	229.1808	230.9743	205.5678	112.7474	170.8015	205.1479	202.135	98.0829	83.1357	97.3955	102.4203	35.6153	27.1972	63.0767	120.4236	104.3003	165.8095	180.8052	139.7245	124.8161	116.2953	122.1259	134.709	163.7092	162.8354	157.9222	145.3239	152.2947	180.0565	129.8005	124.3951	174.5938	165.7856	161.7666	159.4607
128.7202	203.3488	93.7205	82.3323	204.0792	145.8121	214.9613	241.1972	184.0971	187.6351	241.3602	226.539	219.7915	240.8036	219.0824	220.7457	243.7786	225.4415	116.5013	196.4857	190.2288	211.6048	167.3213	131.9769	38.2926	60.7212	53.3998	50.1928	57.2129	145.0324	144.6469	183.6733	183.0723	142.3301	135.4697	119.9294	141.808	143.7482	167.956	150.9072	140.217	122.7264	149.4581	184.5624	130.1653	117.1778	104.102	110.4099	131.3463	103.7081
129.4682	205.7225	87.963	83.3055	205.2704	153.463	200.6114	244.8838	187.2373	188.9334	244.1747	227.877	195.3913	236.0277	221.7092	221.6827	246.1206	218.6353	101.4356	193.4387	183.3374	213.954	162.0356	120.9433	26.2795	37.8347	18.7759	21.0741	22.7579	129.5474	117.398	179.8599	181.8052	123.3424	139.2425	113.9698	127.4551	108.3504	149.5452	147.4741	122.2469	98.9549	157.83	164.0597	102.237	88.7114	104.2837	123.4918	107.6995	82.8149
8.8875	38.2403	1.3266	1	35.225	20.7221	107.5846	167.0358	98.6316	73.0635	160.1231	147.03	81.8099	189.5309	213.4526	200.3741	225.7844	180.7615	9.5477	49.1483	182.2627	190.0608	167.6684	99.9978	81.6177	116.3429	84.2834	76.3842	81.6106	160.9124	239.2577	227.9414	212.5851	238.1696	160.4859	107.0953	219.9497	221.6184	233.1078	230.6785	227.1956	227.1203	120.3262	162.6887	210.253	213.0147	206.256	211.0575	211.8366	212.588
119.3505	170.8899	51.4205	2.9518	137.0792	126.6016	199.2027	206.062	154.8504	131.808	191.1112	203.5999	203.5695	214.2449	199.8661	177.6951	217.7167	197.6026	105.9257	166.3573	192.7151	198.1293	120.2237	102.1772	71.4246	73.8814	81.4899	77.3474	90.0239	158.8737	212.8187	209.3171	189.9388	213.3942	176.8727	115.9455	212.0584	202.3551	217.046	209.8529	200.1709	207.2937	152.7742	184.3002	190.4053	205.1087	196.1976	197.3295	217.1935	178.0137
123.7048	181.6924	78.2151	74.4404	184.2047	116.1342	199.5214	217.16	164.2006	166.3662	217.0738	170.3075	191.4326	217.4579	209.9265	209.0112	213.8687	157.2846	53.7989	162.2709	164.6268	145.8177	146.0491	48.5789	107.3991	114.8985	23.9189	7.9633	33.3426	101.4767	67.6224	112.0396	151.4699	122.332	128.0012	40.3967	49.9398	8.4131	124.9514	128.7653	61.6332	137.1092	38.1021	129.1603	34.685	38.1862	121.9771	133.293	42.4504	95.9713
103.0252	198.4637	94.8085	86.1819	199.8263	123.2251	204.1182	237.0697	176.1859	179.9738	234.7536	211.7762	207.5739	229.0353	214.0355	206.8671	236.0947	208.1178	92.7831	171.2241	182.3469	183.6199	181.134	122.6051	86.8449	100.3707	75.128	75.1469	87.7265	138.3551	150.534	168.7851	172.8941	143.0967	155.648	95.1401	158.6777	124.9604	153.3078	162.2727	142.9102	160.1146	126.5953	181.0546	118.8991	85.8716	123.6189	119.9819	97.9295	129.5708
71.441	186.7881	85.2798	55.6484	186.2652	135.115	156.7993	227.8589	180.1492	122.633	223.6	212.0859	188.4452	220.2133	187.4824	151.8804	225.4928	198.9862	87.9838	152.93	184.506	198.5068	134.6863	92.1092	63.4217	80.729	71.3819	70.3801	78.6801	122.315	125.3784	169.2539	168.8002	133.9689	142.9054	6.9749	160.3487	101.1172	152.4377	182.8325	122.8245	100.1902	70.5729	112.3044	123.1445	94.1796	165.4874	169.8033	127.8373	80.6534
39.3413	136.6533	35.6195	5.3602	142.108	131.7143	156.8579	218.4768	158.1452	148.4303	225.9078	221.5376	188.5475	228.0215	229.259	213.9941	241.9434	220.144	65.8425	179.3323	203.8319	206.8762	143.0869	106.0042	84.3707	100.8155	1.5129	1	1	26.9013	134.328	167.0399	45.5437	139.7751	128.0151	1	154.9171	172.3583	190.0708	143.8691	167.0633	138.1953	115.9533	59.232	155.5314	161.4153	168.2163	151.3401	136.9894	118.7595
115.1404	146.268	12.5823	20.6552	73.7651	67.6117	199.2061	193.9732	166.6197	170.0811	171.6246	157.7008	204.4036	213.5746	224.6777	204.5092	197.4352	135.0176	99.5623	159.4497	203.9186	200.5625	91.9649	48.6328	111.5687	113.8714	71.8044	70.9559	79.1657	147.1348	155.5152	199.5293	197.0599	191.7744	159.7573	114.7769	158.546	188.308	196.8747	197.0245	207.7303	190.6548	136.9559	183.7325	158.9467	193.7133	162.3803	170.3117	213.7915	199.4454
119.2382	193.1836	84.977	62.49	187.7332	136.0229	203.254	223.6897	183.6646	174.8395	226.3638	215.6545	204.9136	223.0584	203.3557	205.4657	218.3801	210.2268	110.4341	144.5918	199.2272	203.3201	131.7028	129.8734	48.2757	62.973	77.5504	64.5351	76.6867	142.3697	150.6494	182.0478	191.125	159.6713	154.4722	106.191	144.1423	173.3315	181.2784	181.2327	187.1674	167.0051	141.878	173.5827	139.1614	154.0288	148.5106	151.4247	179.9382	171.7547
93.7659	164.7714	54.3116	74.0032	170.9682	119.3718	168.7322	202.0885	101.999	151.3882	203.8272	189.7304	156.6756	199.5509	191.0051	203.6712	204.3215	178.2237	61.4017	153.5787	160.7079	130.8643	129.4196	97.4499	88.3235	98.5441	26.5541	26.882	10.3481	108.7463	29.9272	109.7752	120.5813	43.1822	80.1769	55.8096	120.0746	58.8851	115.5803	113.4991	1	52.9369	56.6331	158.3769	94.0417	66.5639	128.1933	116.9946	23.1573	8.8645
125.1021	198.3614	44.3853	1.696	180.7064	140.627	212.0085	235.7715	176.7372	147.389	217.0441	223.5573	206.5971	234.1626	228.9557	213.615	236.5802	209.276	83.3964	181.9628	210.2904	201.8687	161.0741	89.1819	106.3719	106.138	76.5	65.3536	75.0472	143.4644	102.9226	202.0652	193.3882	105.4885	138.2231	117.8288	116.8549	115.7648	165.1929	168.6303	138.5742	97.7739	146.0135	175.7786	89.1507	142.2584	65.925	115.7773	174.6657	115.1445
63.7567	170.019	86.0789	68.8859	168.0959	49.1397	170.3756	215.8933	158.3827	154.1358	213.2628	160.3059	174.5173	210.5528	178.3831	175.577	216.0188	177.0035	73.3049	177.444	169.6922	167.3932	168.2043	90.0145	85.1187	96.0377	33.8584	42.5999	27.9621	114.542	107.133	138.2661	161.4869	110.5416	111.0369	15.5179	126.4661	30.9025	107.3743	140.3044	25.2397	115.1268	26.4446	153.5935	53.8859	59.5489	141.1043	127.8375	114.7153	75.4149
63.5271	155.365	67.8104	29.2626	187.3917	132.8225	183.2496	222.3948	166.1004	109.6758	219.4896	206.0328	197.4683	221.3166	227.5133	214.6748	221.9898	199.8846	99.2088	175.1774	178.9576	146.1023	162.8454	107.0229	97.354	108.934	43.9516	63.5579	45.7638	83.6617	93.2822	142.0818	164.6645	62.5464	106.672	38.4092	83.5436	1.9407	94.1249	142.596	1	7.3831	99.9265	137.4029	1.6091	11.7576	60.9184	51.1316	16.4391	5.4428
97.8683	118.3827	27.0385	2.0791	1	1	147.3964	156.6573	140.0088	106.4815	7.1958	78.3451	127.6615	178.0732	149.9226	128.169	117.2759	157.7436	34.2406	119.9521	125.0091	90.4773	63.7716	15.0883	67.2576	69.9955	44.0882	38.39	61.9467	84.0684	59.8883	149.5415	104.1517	135.1676	98.3139	72.0656	8.4723	105.1872	28.8043	44.8763	35.328	83.513	101.5673	90.2629	33.8833	12.6144	5.1627	62.1582	52.0193	99.0199
144.0489	211.3759	93.2728	64.3689	206.2664	142.7143	212.0718	233.4645	181.8311	183.9068	228.7601	219.3519	209.441	233.4824	190.7124	181.7179	233.8386	210.2141	69.5645	173.7639	162.1056	142.8072	174.0044	104.2605	102.523	118.1025	10.8516	6.5825	39.1485	105.0802	44.401	157.9431	172.5655	87.3788	105.1228	104.7334	11.3751	10.3623	107.6795	105.1462	5.1549	5.6238	116.3897	152.8517	10.3899	22.7459	22.5023	17.9566	7.0519	28.9468
29.2746	137.4322	69.8128	66.7531	179.0729	135.2302	132.7151	199.8634	159.6908	164.6437	207.5455	206.3483	124.2841	171.5537	176.469	164.5307	199.8234	169.6449	23.0134	100.8878	138.1549	158.297	80.2599	43.1986	20.8461	24.6526	66.7337	70.1913	53.043	107.1724	136.3736	168.6469	161.1676	125.6529	122.6067	60.6183	115.5122	71.5419	142.8784	101.6693	142.2922	59.6151	137.7433	121.9338	15.5921	128.9907	93.9195	42.4499	128.826	72.2467
117.1849	155.5645	78.3132	34.1257	146.1061	106.7218	168.3496	178.3459	153.6948	157.8615	178.3832	169.659	164.2292	162.9795	174.7588	154.4192	180.9066	165.1997	57.3551	35.6961	173.3148	155.0519	130.3845	66.6771	99.2497	106.9478	64.7188	45.1582	38.7604	112.6163	43.2246	124.4825	134.7707	55.9691	118.2972	105.3613	54.225	60.8716	127.407	138.1436	14.8765	53.2099	61.6543	124.0417	63.5524	75.2158	40.932	82.3846	26.1916	61.5389
120.4592	184.9496	22.7647	23.1578	188.9998	141.2761	202.5636	234.151	121.5433	143.5485	235.9154	217.9606	211.3922	234.9348	136.2711	154.7759	235.5954	188.103	70.1785	134.4655	184.2936	181.577	123.7339	54.9175	60.2296	86.0193	46.9341	54.3303	73.4144	117.7725	123.6483	162.4413	153.8287	158.2441	146.4562	111.6703	116.1725	101.5791	141.5247	182.9662	130.7204	135.9762	145.6286	170.6225	81.0967	121.3582	188.1656	173.901	136.9968	126.3034
131.4294	199.8753	92.9213	67.3867	200.6982	147.4374	205.387	235.8302	173.5598	151.8611	234.8544	221.4101	210.0894	234.0374	186.3116	152.5458	229.2593	216.5712	75.6298	174.1025	179.2443	161.6478	180.3476	115.0539	85.0891	106.0531	2.3428	1	1	127.6866	73.3943	116.8068	77.6257	40.5312	104.0179	108.3772	83.438	37.2684	150.517	131.2451	18.1993	29.9283	135.0335	165.3195	100.4901	122.4458	120.5719	120.1651	135.8107	71.2614
117.3579	188.0076	47.6666	31.9719	135.5481	114.4601	201.4867	225.5262	161.1972	168.07	206.7063	195.771	204.1242	227.2125	213.7143	187.6773	212.5559	187.2255	106.2736	185.8809	189.1621	174.4676	162.8765	103.0508	95.674	107.9207	56.116	58.2397	63.331	93.088	98.1125	138.7151	112.1999	145.6167	120.9381	101.5011	42.9664	99.9734	158.3838	165.6754	124.0039	56.9465	83.6969	165.6563	115.9601	135.5353	123.2712	90.8448	185.1337	119.9308
124.0708	186.3981	82.2044	75.7321	155.9805	128.474	200.5491	205.2393	169.7179	167.4558	173.4967	155.0911	183.1928	164.2727	171.139	162.2062	198.7318	172.2265	26.7695	26.7861	174.9906	161.0771	110.3561	103.1326	39.809	51.7292	77.3391	70.2142	82.1979	135.8655	89.6428	170.538	165.1589	89.4589	123.881	105.5145	110.6064	139.4882	198.2363	185.5486	133.8516	33.3668	109.1228	175.9777	104.3334	150.9398	117.3595	140.5157	178.1625	43.1164
[truncated: 5,000 more columns]
