# Supplementary material for: Multiplex Networks to Characterize Seizure Development in Traumatic Brain Injury Patients
Source: Front Neurosci. 2020 Nov 30;14:591662. doi: 10.3389/fnins.2020.591662 (PMC7734183; doi:10.3389/fnins.2020.591662)
Supplement: Supplementary file 5 [file Data_Sheet_5.CSV]

60.6206	63.1244	178.1331	116.6615	158.3127	160.2534	164.0221	158.9387	137.1652	51.1066	120.3891	64.204	102.6336	79.27	42.2567	76.0985	70.8781	27.5472	15.3932	23.2143	14.4725	69.854	92.8244	60.1333	20.1469	63.1634	61.581	56.4119	152.5171	131.5998	75.0987	36.7051	62.663	156.8266	162.7204	87.2245	79.7847	85.4428	161.4737	115.4269	112.8437	76.4845	58.2804	51.0822	53.9365	11.915	41.4156	2.2845	45.845	6.9844
80.4815	79.8318	192.2866	182.1054	189.6429	142.674	142.2258	193.4346	170.6164	66.5298	161.44	109.6791	114.1906	116.1308	38.9938	87.4351	70.9595	75.2352	83.8774	62.3129	74.3697	58.261	6.8639	15.1906	68.8892	33.9796	59.0168	59.9189	155.1073	152.142	143.9639	29.3853	36.6719	151.9682	181.7216	132.5395	41.2823	2.0976	178.3352	110.0636	171.4	149.6927	35.6705	1.4115	123.6992	9.4751	29.2689	1.6137	161.0658	6.2933
79.9714	74.5452	198.075	180.5048	192.7656	143.0602	128.7944	205.6151	189.8652	64.7039	130.5516	97.8992	103.9472	102.2491	54.9291	79.6646	58.3929	92.3419	107.6063	65.4379	108.8594	60.3369	92.912	71.4783	77.074	93.1267	50.9297	59.4005	157.3136	160.6117	153.4981	60.8496	71.629	167.4385	187.3777	58.6273	98.6349	67.611	113.1855	137.8179	191.2718	130.1679	56.0732	41.132	132.5434	23.7822	13.403	27.0262	145.8336	114.594
86.2098	82.1158	209.4802	197.9793	208.5305	200.6242	197.9234	206.7901	192.0104	78.9819	153.5671	88.814	101.119	154.7415	83.9169	129.2253	109.5704	115.7744	69.0658	27.8704	87.7112	104.4339	93.1622	61.6607	86.6427	51.7205	78.4113	47.7656	195.4215	168.6685	130.0447	60.0908	58.4861	173.7277	190.2128	132.906	111.9029	107.8096	137.6177	142.0694	188.8447	177.989	73.2143	59.9924	141.6575	62.9691	16.2876	9.5967	159.4142	35.875
62.7224	63.0624	175.5742	149.9924	176.9258	154.7347	148.5743	176.1008	112.0151	64.0485	75.5618	113.8073	44.5664	90.3709	63.0136	57.4856	84.0359	36.0191	25.4798	60.7762	51.9668	129.6484	21.7304	46.6187	62.9299	34.8209	58.1465	52.6848	110.5999	146.6259	138.5063	29.1764	23.1232	162.891	167.0041	93.7975	71.6135	52.3587	155.1258	130.1024	162.7562	120.7995	55.1963	41.6861	44.0226	95.9502	101.7222	84.7078	121.1518	38.2972
56.6003	69.4355	184.6763	170.4037	170.9149	162.8078	157.3314	161.272	169.7993	57.5854	144.5787	96.5701	137.1065	119.5752	36.2534	112.9974	80.9806	110.9941	4.6527	45.8903	22.52	123.5369	100.7712	68.4717	67.5986	51.2584	62.2333	55.7103	176.5681	177.8651	79.0038	74.3475	63.9436	179.8494	180.6054	100.2074	99.3666	31.5603	128.1576	139.886	190.6183	169.7136	31.2823	17.3291	89.9566	1.9437	12.749	4.9097	121.5882	45.6677
46.7149	32.7108	195.7231	177.2022	161.889	121.3544	161.8138	157.7797	155.6157	50.2752	140.0523	38.2155	179.8377	156.1965	25.5783	88.9539	51.5398	91.4871	23.2436	97.8605	39.6172	164.8428	80.1219	36.5028	1.3204	66.4989	1	1	176.7921	152.3096	94.896	72.1716	76.7868	112.7782	105.1762	98.8413	101.2347	88.3791	158.7163	112.8948	189.7651	162.5527	76.922	55.5766	103.4361	2.9983	37.5748	3.9909	124.6196	80.3751
61.8797	64.3288	180.412	148.0262	176.775	115.8523	124.9362	173.6103	155.1071	65.4609	163.1548	24.5549	148.8226	119.1628	4.7855	38.1218	13.5541	120.0236	109.1652	69.7054	110.2913	22.8056	101.4319	60.5016	66.3498	47.3454	55.6272	35.7312	149.677	126.8075	84.5023	39.6912	49.235	168.9819	137.9336	107.2583	117.1787	83.0455	104.1895	129.2874	90.9985	137.3077	24.2474	15.8476	82.514	2.9039	1	3.5791	85.39	69.5816
74.384	75.772	206.8476	199.5461	199.0379	161.9207	172.865	208.1118	190.4322	54.1884	152.7106	79.5953	138.5109	158.1667	43.8461	148.2094	113.6985	101.29	34.427	9.271	69.178	133.4439	106.7766	10.3447	41.9353	77.3491	36.7821	49.1849	151.7358	163.6776	119.5258	74.6026	82.7202	178.7619	166.4684	98.3512	138.3762	98.9414	179.83	184.9545	188.0582	169.4041	62.7542	56.5817	103.4188	22.5631	2.5571	6.5733	143.2061	17.9313
58.431	60.2614	177.135	165.7563	169.6733	127.12	111.1538	166.2562	136.3268	86.6272	122.2102	132.541	108.9464	110.1068	53.3464	67.1113	51.4858	50.1991	18.5694	42.7393	44.8585	133.0258	9.6518	46.682	57.0166	61.2322	32.4037	26.5995	156.7128	124.7669	103.66	40.1991	55.9407	130.8658	137.1413	98.0749	50.3344	69.568	39.4374	67.6013	106.2964	120.8952	36.2995	35.1171	45.8986	1	37.4674	10.9165	72.3111	2.2955
77.5221	56.4062	202.9877	192.1304	185.7123	180.1912	153.8746	199.967	178.6545	64.9021	136.4984	81.9151	135.217	128.2333	75.4364	116.3569	113.7498	128.621	47.5074	29.0078	51.6812	142.8966	100.7333	2.2544	20.003	88.6396	40.9571	36.9435	132.169	184.1914	126.6472	65.6294	68.0989	173.894	169.9356	174.2658	126.7305	111.5553	113.9859	118.2843	184.1763	189.5242	77.0003	63.574	97.6661	19.5561	24.6645	1.6504	129.143	80.7835
63.1586	62.1861	181.6583	167.322	173.8758	141.2922	106.0772	180.9558	151.709	65.7197	137.9418	76.1952	78.6223	78.4942	39.3263	113.604	107.9523	26.7886	41.7576	55.2301	86.9825	102.1803	41.5491	13.1404	9.8425	22.1596	7.0983	33.7209	145.5654	85.362	7.4247	68.2184	66.8559	63.0426	126.5165	95.8553	75.5835	69.6312	99.0731	12.5455	137.9534	167.3163	11.9819	27.4077	134.918	82.2938	117.172	48.2553	140.5492	3.8568
66.0276	75.8928	216.2362	200.8073	221.2767	189.187	190.7047	214.5398	194.8249	85.0123	178.1493	79.0969	165.779	168.3892	103.6389	108.5328	115.7644	175.9202	99.9107	80.9401	123.5448	146.2757	95.8338	87.6503	85.1816	101.1334	23.8784	66.1595	176.2064	123.9159	141.5798	79.9456	90.6338	192.0695	207.2381	23.1784	78.6607	123.2146	189.4117	159.5988	178.6271	167.2653	55.0073	77.1698	91.5994	15.69	15.2298	1.3244	155.4596	107.2728
114.4659	101.5226	254.0128	244.555	250.6918	200.1089	173.2291	252.4714	237.3159	83.2619	176.9951	93.837	164.5337	161.574	69.8015	191.8357	177.0591	142.1217	71.0863	117.8522	105.3911	152.4407	93.5536	70.2063	114.6153	109.5263	101.837	93.9871	238.3986	232.0003	209.0581	82.3893	89.9816	228.0216	253.6604	168.3212	133.2136	155.8958	210.0497	166.2495	233.1275	228.1035	55.9166	75.4843	138.2303	69.1615	131.5143	82.9242	190.6851	42.6736
83.9551	71.3621	214.9284	130.5957	210.6086	187.5859	105.133	197.269	166.6962	57.8722	152.0149	75.0011	111.6627	115.5174	48.5573	116.4787	45.6425	114.2415	175.8335	89.6477	140.6724	141.6475	84.9244	30.7295	67.6244	98.3393	63.7801	55.5664	187.2352	189.9832	173.3098	68.2264	63.1134	156.504	187.6173	144.7488	80.4802	66.5369	157.664	126.5749	191.2537	187.0248	41.0751	20.2098	77.9333	2.9493	5.2433	11.8839	165.7047	76.7651
90.263	73.2043	229.5856	214.7393	223.6699	208.9815	190.4482	218.0782	189.6127	67.7605	153.6736	117.7716	139.2067	140.9012	46.583	151.4925	142.7892	136.2284	97.0869	104.129	95.8662	97.8856	2.7162	59.3928	74.3869	19.6882	62.5182	63.4985	191.1452	208.5814	122.5449	80.2899	84.8736	199.36	189.8575	189.9266	56.008	134.7286	192.037	153.2732	157.6904	191.455	13.32	66.4806	95.3649	12.4292	35.9778	5.9508	148.597	69.6215
89.1792	82.0578	212.1999	204.6365	213.9554	175.4641	156.6365	211.2755	197.229	61.4704	154.9012	122.7053	163.1585	152.8169	71.924	144.2769	106.9097	133.0035	51.9943	98.9888	77.8926	88.0333	65.543	1	8.3968	43.8084	44.1721	15.8945	102.1671	169.9031	90.3093	56.0097	50.1478	195.1894	187.1542	153.412	117.7411	101.0105	185.5984	98.3397	185.6983	160.4866	76.5561	57.4195	147.7398	114.4396	109.1084	13.3125	174.8246	10.9166
47.0012	42.725	226.0879	205.8439	220.3686	215.4836	208.8607	226.5153	199.9199	135.8209	192.0142	140.2624	153.3379	152.6717	82.361	149.0979	169.1965	119.2973	86.2537	42.4736	60.5099	173.574	87.1509	75.4003	31.7322	76.6502	60.6391	72.1566	197.4532	182.3724	141.65	75.241	65.5346	186.7864	211.9825	189.3536	159.3876	140.8775	186.0368	139.2029	197.3272	174.5317	90.3098	76.0214	143.2857	63.0228	46.4082	1.9773	140.0286	3.8242
71.4916	60.8947	201.5709	186.7961	191.4032	174.3026	158.7819	194.9623	182.6322	104.6021	172.7267	51.9441	152.7607	148.3824	33.9292	86.9296	79.6215	162.9361	59.2372	94.8003	52.3744	79.4916	70.3811	63.9311	38.1024	68.039	43.197	50.0617	179.4683	172.195	108.6901	49.0215	51.4899	157.5319	183.649	113.3621	119.8654	109.0274	144.3114	106.2994	159.5132	153.6055	25.3656	26.8963	85.7357	41.2065	13.3196	20.284	97.1475	17.8787
91.584	80.9078	212.7507	200.6461	210.306	188.4799	184.5877	218.393	195.2952	74.0896	143.7645	100.8341	101.1358	111.7519	89.5758	62.2583	48.8855	78.8587	53.4398	72.9124	62.5284	119.3799	123.708	74.0445	59.2341	43.4706	16.3621	13.2473	191.4913	178.992	127.6872	72.4887	84.7374	192.9942	175.6594	128.4064	33.9785	116.9569	143.6322	117.7885	203.9054	146.6613	15.0197	57.3835	140.8374	92.1794	25.8825	105.7896	173.0157	146.2424
86.6836	73.0604	238.5001	220.0342	236.0918	240.6338	210.8503	243.2743	217.57	120.0988	156.3901	155.5144	125.0352	142.181	118.769	122.1545	141.5679	126.7397	104.2143	108.9231	104.5248	135.0273	105.1067	84.3627	85.2044	79.6514	51.091	21.5212	200.8197	184.9508	172.8444	54.0839	65.6642	207.0051	203.6345	136.6096	84.2834	126.6734	160.3866	169.3072	218.2991	164.2246	5.7532	60.1461	152.7859	51.6855	148.5027	9.2676	178.2469	9.5978
88.1105	71.7222	235.3805	214.5646	233.1135	232.6742	212.8789	235.0646	209.6393	150.7181	171.1637	157.0206	160.6954	161.8607	128.4018	166.5917	154.4111	154.9201	88.1098	90.763	98.6579	148.9735	111.5883	82.8692	83.6856	65.2538	63.1232	42.6467	198.2676	181.7629	163.3833	69.3733	62.4873	208.6109	204.5753	156.2791	94.2599	114.0518	166.291	145.5456	203.7426	179.2875	46.9863	48.742	121.7223	44.903	117.4223	1.3197	126.4722	2.0086
26.1384	20.7964	217.3796	217.8939	222.57	210.7387	201.6665	223.3591	210.7052	112.638	178.656	128.9224	172.1484	184.7528	130.2506	77.2803	102.8747	107.2381	69.072	52.6357	56.7029	152.6533	116.7492	83.1442	51.04	95.4182	25.0868	63.3362	206.6263	198.3366	126.8476	80.4265	92.8087	144.8124	213.7	135.7324	116.2114	71.0569	160.7294	117.04	213.075	190.4922	82.907	50.4531	168.0904	31.3698	58.2132	11.2209	178.0829	91.8586
69.0348	42.8111	174.6411	175.59	148.2628	167.8359	156.2624	189.4759	141.6318	63.9868	43.6135	144.9876	110.334	143.0581	162.7172	33.5219	81.6241	23.1888	130.8942	97.4633	79.9947	3.9341	53.4481	56.9098	37.6143	87.0584	2.0295	1.5876	150.5228	150.4001	119.3145	27.2878	17.6958	145.1557	69.0236	148.6188	88.8307	112.9431	157.0634	178.4349	113.3846	174.588	63.4983	15.9231	117.6342	71.365	23.2638	71.9564	127.3798	113.7241
84.7292	82.334	225.869	211.1497	221.6584	225.529	202.6624	226.1569	203.195	105.8652	135.1676	119.2501	123.8085	116.1171	85.9329	127.8886	135.7432	41.7919	47.2149	70.0717	27.3922	101.0699	63.2127	52.4247	66.7884	56.698	44.2814	48.9928	169.3227	180.7088	176.6688	45.7998	49.6832	185.6361	191.0752	172.4245	80.2453	111.0078	180.7268	171.7248	189.1638	165.3149	37.9712	26.0857	150.5248	29.8281	89.1726	12.771	152.8886	1.3426
87.175	82.399	224.5942	211.9872	217.7457	222.5098	179.1581	222.7268	205.0826	101.1711	142.4182	133.7808	134.2224	131.5428	76.2759	116.6283	128.9361	50.6729	52.4753	74.8249	48.5002	98.1628	74.8006	7.0235	48.3954	61.8443	32.564	48.2045	151.4637	194.0535	177.4736	53.7591	52.2466	166.9274	181.3529	187.7904	120.4751	134.4772	152.8402	125.1985	188.1989	173.0562	38.3153	38.4244	149.9376	19.7876	82.1988	6.3352	155.7427	35.2491
1.3284	6.0211	149.3999	228.3871	201.77	219.3805	221.2628	245.5263	227.6633	245.7379	231.6707	237.4813	242.0239	219.8451	225.7718	217.8879	202.9172	191.1062	126.9085	126.7714	68.032	192.8357	111.8695	95.376	88.2669	114.804	33.3858	59.1741	209.8411	211.5657	179.1335	92.6653	90.7535	207.8285	203.7322	153.2181	147.3224	144.2516	176.281	174.6252	192.8976	209.3024	73.916	78.0669	104.5139	9.4554	27.391	70.9053	126.2939	169.8392
78.3835	49.2148	232.4054	223.7572	228.8236	233.6495	216.4079	240.7689	219.3662	155.4653	196.7351	139.1505	202.4038	172.0053	154.829	193.4297	177.2135	174.9871	127.0018	116.6027	117.6154	142.329	112.8209	90.7207	90.251	114.0787	45.3889	67.3841	200.9425	207.3654	161.7812	79.7401	86.3475	213.7047	209.2687	169.0808	153.0025	139.0287	181.5266	189.5785	197.1628	205.4632	78.5165	68.1852	109.6573	3.3254	12.3031	17.5189	132.3626	111.6885
73.5075	65.5311	241.2519	227.662	232.8285	239.3313	212.8104	226.8305	218.046	169.5152	188.1015	139.6178	177.5906	183.6277	106.1306	142.9246	131.403	191.4739	149.3022	54.6473	152.0811	76.9113	106.1968	81.2704	20.6786	53.2673	21.6328	63.9648	217.8579	193.3976	111.3639	71.0508	73.3354	203.4034	223.9325	203.2998	109.7244	115.3228	167.2102	187.2646	219.8139	192.6023	63.8591	58.22	93.1082	42.8341	52.1594	9.6795	153.7974	101.8781
60.9654	50.7644	238.0554	217.6079	235.839	211.2225	220.1829	236.2624	195.1952	180.511	200.0367	138.6885	187.415	183.8322	99.8726	155.6532	154.5561	148.9138	161.9435	37.4287	104.1427	93.7395	63.1097	60.7801	40.59	110.4359	77.575	49.1489	156.3326	171.007	139.1707	93.163	96.7554	182.7773	212.373	125.9714	101.0951	137.2749	143.9521	153.5505	204.7503	171.9461	30.4975	61.7499	117.3634	22.1103	10.4883	41.1253	138.5349	47.6901
88.3716	81.6359	235.8584	219.9983	237.3385	209.2848	229.1808	230.9743	205.5678	104.3003	165.8095	122.1259	163.7092	162.8354	129.8005	174.5938	165.7856	161.7666	159.4607	89.3785	126.6345	148.3274	80.858	44.5458	67.7484	106.2708	78.0495	51.1653	185.9228	200.4268	153.1783	85.0783	95.8591	181.8752	200.8862	178.3275	142.8846	127.2848	151.7575	169.3194	212.7086	195.7438	57.1631	51.6442	138.6358	26.7381	26.7284	8.3992	145.9675	25.4492
93.7205	82.3323	241.1972	226.539	240.8036	219.0824	220.7457	243.7786	225.4415	144.6469	183.6733	141.808	167.956	150.9072	130.1653	104.102	110.4099	131.3463	103.7081	85.4363	103.0775	89.1626	115.9457	15.1422	33.6796	104.2128	52.4547	25.4499	148.8185	189.9166	157.3818	49.5703	65.5545	198.9952	213.1688	147.4019	25.7512	12.1641	175.8454	122.3061	209.042	159.9706	43.0133	66.2042	109.9798	1.6413	72.3988	73.6661	160.5197	153.055
87.963	83.3055	244.8838	227.877	236.0277	221.7092	221.6827	246.1206	218.6353	117.398	179.8599	127.4551	149.5452	147.4741	102.237	104.2837	123.4918	107.6995	82.8149	69.8585	105.163	85.9958	107.0639	10.9319	48.2246	85.3747	56.3092	25.1409	112.5609	185.9907	161.0543	25.7071	47.8419	215.9034	201.3094	164.6549	46.5957	93.9393	171.4725	158.3749	210.8803	165.6156	4.8283	58.1695	142.2932	13.7327	52.0174	8.8236	174.0808	68.1429
1.3266	1	167.0358	147.03	189.5309	213.4526	200.3741	225.7844	180.7615	239.2577	227.9414	219.9497	233.1078	230.6785	210.253	206.256	211.0575	211.8366	212.588	119.8402	167.0599	174.2696	115.8405	78.0229	86.3101	110.9397	50.1048	71.7959	169.6381	157.1766	119.432	74.2084	79.5617	179.7181	207.3884	69.2615	151.776	108.0689	153.6725	117.2322	205.442	125.6571	82.0022	65.2372	102.6259	6.4332	10.2914	55.8933	148.2614	103.9444
51.4205	2.9518	206.062	203.5999	214.2449	199.8661	177.6951	217.7167	197.6026	212.8187	209.3171	212.0584	217.046	209.8529	190.4053	196.1976	197.3295	217.1935	178.0137	99.9301	167.9164	170.8224	72.1746	86.9295	71.6673	105.1523	74.9768	56.9818	186.3199	178.5803	180.4879	88.639	92.4783	174.7702	201.3849	123.8538	143.6162	125.5704	162.4446	112.3669	213.6891	167.4507	79.9063	63.0673	126.2574	150.6333	86.6364	5.8016	150.6029	1.3748
78.2151	74.4404	217.16	170.3075	217.4579	209.9265	209.0112	213.8687	157.2846	67.6224	112.0396	49.9398	124.9514	128.7653	34.685	121.9771	133.293	42.4504	95.9713	80.9791	95.3868	73.2825	16.0387	71.5349	82.9749	33.1331	48.7955	7.507	138.2299	152.6833	147.9021	43.4117	31.0056	173.5165	153.5031	125.7992	123.7864	87.9809	147.2818	153.8236	186.2775	175.3625	29.1237	14.7122	147.5101	38.1811	109.7426	25.5112	147.7732	49.8988
94.8085	86.1819	237.0697	211.7762	229.0353	214.0355	206.8671	236.0947	208.1178	150.534	168.7851	158.6777	153.3078	162.2727	118.8991	123.6189	119.9819	97.9295	129.5708	41.6263	109.205	101.504	87.7549	86.9406	89.2912	98.2555	33.3589	42.1055	181.5996	145.582	166.335	75.2294	93.0439	179.3473	204.7869	152.9024	108.776	118.226	184.444	126.4538	209.3064	160.7922	75.3115	65.5919	125.1903	10.7141	18.9262	18.3268	161.0852	76.169
85.2798	55.6484	227.8589	212.0859	220.2133	187.4824	151.8804	225.4928	198.9862	125.3784	169.2539	160.3487	152.4377	182.8325	123.1445	165.4874	169.8033	127.8373	80.6534	98.3998	67.9751	77.8908	17.2681	57.2227	34.818	64.3451	68.777	55.2492	185.0312	190.8055	122.345	60.3759	63.9797	172.4267	206.4569	154.834	135.2356	135.0173	137.247	113.044	204.9114	197.0822	73.3644	73.5705	151.6028	3.3524	73.1513	1.985	150.4401	35.6604
35.6195	5.3602	218.4768	221.5376	228.0215	229.259	213.9941	241.9434	220.144	134.328	167.0399	154.9171	190.0708	143.8691	155.5314	168.2163	151.3401	136.9894	118.7595	105.033	86.4256	137.0067	86.5457	84.4839	86.6776	68.4529	76.4504	69.9416	205.2614	154.8388	138.2609	50.0258	51.0066	175.8298	198.4211	170.3515	108.3175	120.0944	164.3098	180.0233	185.4254	184.887	63.4876	80.498	203.645	66.1343	120.5001	75.298	208.0524	75.0282
12.5823	20.6552	193.9732	157.7008	213.5746	224.6777	204.5092	197.4352	135.0176	155.5152	199.5293	158.546	196.8747	197.0245	158.9467	162.3803	170.3117	213.7915	199.4454	69.915	152.3394	133.8564	27.8251	81.3992	83.2845	103.0773	60.9383	61.4057	195.7983	191.7128	171.3555	82.6586	92.1252	130.1261	149.5065	131.0668	141.0397	133.4338	151.0009	29.4364	158.8893	182.8726	80.7207	76.8783	99.6474	26.6863	12.9877	134.2082	119.9983	107.6686
84.977	62.49	223.6897	215.6545	223.0584	203.3557	205.4657	218.3801	210.2268	150.6494	182.0478	144.1423	181.2784	181.2327	139.1614	148.5106	151.4247	179.9382	171.7547	70.2302	138.7465	145.0319	108.5122	82.9357	73.8496	103.475	71.5051	58.5217	198.8586	197.4922	156.8925	81.4399	84.3838	203.1405	178.6561	141.2386	129.377	114.6143	164.9685	90.0397	146.6068	193.3732	82.9143	59.2695	93.1732	5.0046	20.6137	7.3279	154.9527	79.5944
54.3116	74.0032	202.0885	189.7304	199.5509	191.0051	203.6712	204.3215	178.2237	29.9272	109.7752	120.0746	115.5803	113.4991	94.0417	128.1933	116.9946	23.1573	8.8645	58.4519	18.437	107.2451	88.1698	1.5539	1.8896	32.3286	66.327	60.6936	97.5442	149.701	131.7579	49.0923	30.6002	172.6091	185.6152	178.2855	71.9957	32.5619	162.0391	125.3254	171.7708	188.0114	23.0504	15.0648	153.4534	79.2195	103.5948	13.6035	146.0052	1
44.3853	1.696	235.7715	223.5573	234.1626	228.9557	213.615	236.5802	209.276	102.9226	202.0652	116.8549	165.1929	168.6303	89.1507	65.925	115.7773	174.6657	115.1445	37.7314	113.8048	134.0938	71.5576	37.4665	27.0899	109.6118	22.342	1	192.4803	195.7026	133.0234	87.0898	97.6239	194.882	154.6692	148.4122	146.8774	131.0538	173.2984	160.6478	196.9193	168.4114	72.3365	72.183	114.1414	69.2236	34.5333	76.4085	151.9454	167.0849
86.0789	68.8859	215.8933	160.3059	210.5528	178.3831	175.577	216.0188	177.0035	107.133	138.2661	126.4661	107.3743	140.3044	53.8859	141.1043	127.8375	114.7153	75.4149	93.165	93.8047	115.2109	99.1045	62.9462	80.9874	63.8841	65.536	46.6499	198.769	177.9908	133.3657	54.3964	46.7897	172.5124	202.9099	187.2105	91.3855	21.3435	169.2378	181.6216	199.7812	81.2882	5.066	1	157.7148	83.5106	96.3759	107.4549	116.7386	50.5834
67.8104	29.2626	222.3948	206.0328	221.3166	227.5133	214.6748	221.9898	199.8846	93.2822	142.0818	83.5436	94.1249	142.596	1.6091	60.9184	51.1316	16.4391	5.4428	55.8094	56.9654	51.44	24.2324	11.3932	4.6139	28.6723	42.7532	54.0533	130.8577	159.46	116.3926	80.16	72.2651	133.3906	145.5691	188.6935	123.3659	136.1345	142.8302	80.6068	168.6185	212.2774	76.6675	68.5877	163.1022	4.4944	69.6047	5.2581	125.0946	49.1223
27.0385	2.0791	156.6573	78.3451	178.0732	149.9226	128.169	117.2759	157.7436	59.8883	149.5415	8.4723	28.8043	44.8763	33.8833	5.1627	62.1582	52.0193	99.0199	68.8311	63.9327	32.6862	18.4315	1.5047	44.3466	73.8856	62.6989	58.8605	48.1668	135.7228	98.2315	34.216	20.0533	156.9335	160.8624	59.3025	56.2794	19.3319	69.2099	169.4928	148.9444	90.6383	1.9997	1	60.106	28.3125	40.7131	56.2771	84.3902	5.2429
93.2728	64.3689	233.4645	219.3519	233.4824	190.7124	181.7179	233.8386	210.2141	44.401	157.9431	11.3751	107.6795	105.1462	10.3899	22.5023	17.9566	7.0519	28.9468	71.6499	61.6241	10.9887	41.0456	101.4094	104.6164	106.516	93.0143	83.22	191.0029	170.6882	160.7039	72.0796	65.9376	177.0307	203.5225	91.8209	104.2102	95.3253	190.7577	130.7163	198.0449	155.9124	23.9188	1.77	110.267	26.9799	1	42.8703	92.738	13.4067
69.8128	66.7531	199.8634	206.3483	171.5537	176.469	164.5307	199.8234	169.6449	136.3736	168.6469	115.5122	142.8784	101.6693	15.5921	93.9195	42.4499	128.826	72.2467	44.4354	66.9245	101.3264	88.9421	36.5965	3.1209	110.0547	69.8741	63.9912	178.3954	164.7009	85.8352	67.2119	84.8849	174.5408	198.7617	186.2645	107.5873	105.426	139.6141	111.273	188.8773	169.3566	84.3645	62.7939	98.39	66.1086	3.2491	10.9425	108.5175	1.3096
78.3132	34.1257	178.3459	169.659	162.9795	174.7588	154.4192	180.9066	165.1997	43.2246	124.4825	54.225	127.407	138.1436	63.5524	40.932	82.3846	26.1916	61.5389	127.4649	81.7356	95.135	62.423	31.3177	63.0358	49.6332	62.2036	43.7383	127.924	163.9126	123.2614	36.2629	53.1634	166.4696	165.3848	142.6765	58.7969	110.1335	72.9015	61.5713	173.528	152.447	29.1712	52.6441	51.5239	80.543	14.6809	10.3371	153.6191	1.6441
22.7647	23.1578	234.151	217.9606	234.9348	136.2711	154.7759	235.5954	188.103	123.6483	162.4413	116.1725	141.5247	182.9662	81.0967	188.1656	173.901	136.9968	126.3034	31.4217	92.9602	108.0361	46.0939	70.6708	93.6343	52.5722	52.5877	31.1758	207.6208	191.0989	185.8365	68.7135	66.675	210.3336	203.0479	160.5332	134.7039	111.1081	186.1955	154.5302	202.7545	181.4438	66.812	59.2152	36.9128	8.6358	6.9927	96.5525	123.6194	25.7055
92.9213	67.3867	235.8302	221.4101	234.0374	186.3116	152.5458	229.2593	216.5712	73.3943	116.8068	83.438	150.517	131.2451	100.4901	120.5719	120.1651	135.8107	71.2614	56.4943	84.0185	148.5251	107.6913	78.2501	27.9731	107.6803	56.4671	75.6516	202.8178	201.3627	124.1291	81.0658	84.352	193.6966	213.7858	198.2917	125.7565	89.6363	182.5745	208.0125	199.5766	196.9669	95.0305	70.4152	96.9401	4.4462	56.9826	3.3312	132.1079	108.9568
47.6666	31.9719	225.5262	195.771	227.2125	213.7143	187.6773	212.5559	187.2255	98.1125	138.7151	42.9664	158.3838	165.6754	115.9601	123.2712	90.8448	185.1337	119.9308	68.5395	116.0699	115.5633	101.8549	24.1465	9.8248	88.6573	51.8524	60.9888	174.6496	167.6102	147.1385	88.6303	85.1316	198.3044	211.9527	225.9237	124.4117	77.0873	107.1162	99.2138	181.6017	217.3858	48.3514	2.6988	114.8195	32.253	10.1916	11.1227	129.8203	65.1517
82.2044	75.7321	205.2393	155.0911	164.2727	171.139	162.2062	198.7318	172.2265	89.6428	170.538	110.6064	198.2363	185.5486	104.3334	117.3595	140.5157	178.1625	43.1164	86.8306	73.3377	119.3707	69.7122	57.8468	42.0192	65.6663	66.5933	67.9251	194.3493	177.7431	104.6517	77.6948	81.2197	194.8632	197.446	131.9423	54.0213	96.9898	201.7415	183.8733	201.3364	156.7237	45.5286	71.2211	96.0941	2.6212	70.619	5.3714	162.5459	96.6243
[truncated: 1,207 more columns]
