# Supplementary material for: Multiplex Networks to Characterize Seizure Development in Traumatic Brain Injury Patients
Source: Front Neurosci. 2020 Nov 30;14:591662. doi: 10.3389/fnins.2020.591662 (PMC7734183; doi:10.3389/fnins.2020.591662)
Supplement: Supplementary file 6 [file Data_Sheet_6.CSV]

13.5609	41.2109	46.0285	43.4901	10.6831	17.27	35.6336	12.6897	65.716	17.9259	62.552	34.6532	28.4154	59.3239	50.0532	41.3376	60.6308	74.3644	55.5561	18.6798	34.5331	51.3198	9.8123	71.8252	52.5747	63.6877	63.3265	1.3074	7.0109	1	16.2283	40.9944	42.6047	46.9261	32.7387	32.4086	40.5531	62.2928	28.1357	52.7536	87.1896	81.3998	85.3622	5.3947	73.662	64.5715	13.5371	86.2684	22.3317	53.1461
27.4034	58.9028	59.2539	57.1302	20.7422	35.3957	59.8978	15.4626	111.6145	55.4672	58.2594	44.9667	13.0134	81.9383	75.4812	53.9605	82.7123	103.0529	83.1994	29.0638	75.479	131.0673	17.8703	84.4662	12.3265	74.8596	39.1947	36.6926	51.7716	14.5128	33.6727	56.1931	45.3487	80.9197	79.6084	38.3069	45.8149	75.6047	64.4397	62.6416	111.2228	127.8096	74.5088	31.6532	101.1746	130.1305	38.7335	89.2564	70.2309	83.1804
31.7542	59.5964	54.5028	43.6732	35.1801	8.4006	29.702	17.9887	97.7527	54.2132	77.4478	55.8987	25.7665	86.0976	62.1447	55.5849	80.6648	99.2792	82.3451	25.4412	40.1718	135.1005	19.2644	90.3162	22.5356	67.7273	76.1421	30.928	53.92	5.7481	13.5357	53.9656	23.7497	49.6678	69.4976	22.6569	53.2397	77.4789	46.6245	67.2513	105.7142	123.069	92.2594	34.5849	57.4756	125.955	40.2397	91.4551	50.0233	53.3987
14.3326	58.3924	73.238	68.7302	61.3117	46.0522	63.788	9.8619	109.9928	59.8879	59.5426	60.3278	47.4363	92.2708	78.3766	62.2387	96.0505	133.7375	92.0672	30.3808	33.1192	123.8297	48.1695	95.9105	30.651	78.4753	63.1701	36.3613	39.8657	11.8297	32.1454	72.2135	29.0271	86.9143	65.367	36.0169	82.8943	86.5306	68.9039	69.8635	104.0311	150.0344	103.8661	19.2207	32.1729	102.9671	51.7041	104.6861	55.2999	94.3391
20.6568	43.8793	51.1887	45.9821	4.1879	66.9856	47.2819	15.2087	57.9542	35.5878	62.4329	45.5047	14.4919	79.7026	56.2217	57.8814	69.0108	63.4367	90.9174	17.1594	39.7123	110.6867	1	63.0198	27.9481	52.9536	10.8428	32.5792	28.4257	3.0978	14.586	50.3641	31.7958	51.4445	52.2699	20.2556	20.2839	86.5723	26.1923	48.6721	81.6412	77.5733	94.787	9.228	90.3592	104.416	30.1454	69.6126	41.8046	87.2563
12.1453	4.7534	49.3039	54.11	43.3497	21.4781	25.0244	16.6521	89.3806	24.304	48.2575	14.1845	26.4292	68.1785	48.7419	29.0339	89.0725	122.2637	17.5976	1.9819	8.6253	127.975	50.1625	71.6324	19.2152	24.0571	72.734	8.0681	22.4027	6.2948	5.6517	66.9539	11.9121	53.6127	51.2172	31.2434	74.6688	60.913	36.6949	48.2624	108.7322	141.6616	90.2615	29.228	77.0745	113.1043	59.9974	95.6354	41.8622	95.4904
5.6312	32.469	53.2745	51.438	24.5469	29.9294	22.6978	23.3546	106.5789	11.9092	76.9782	20.0233	35.7497	67.4213	56.5741	30.9848	89.6146	123.8955	7.1769	4.583	3.3088	137.268	52.0868	71.4586	52.2281	69.9178	69.3972	1.9946	25.4306	1	1	69.7907	21.768	71.7015	71.8132	41.6298	71.7823	55.6183	46.221	34.2752	111.8756	141.4927	100.8153	14.1344	30.4912	116.4038	51.1676	98.4062	57.8781	71.6136
25.1572	54.644	52.8478	43.3712	41.9737	9.3131	17.4651	23.1633	79.1582	42.0047	65.4293	38.293	42.6584	59.3495	51.0834	44.8806	83.9302	104.9623	26.4006	9.523	26.3524	118.4896	30.5854	73.0021	14.3641	53.1251	61.4151	23.8959	26.6484	8.0801	6.2891	38.9381	33.4249	81.3503	66.6942	30.9062	71.0314	64.3652	42.5061	66.9639	103.1477	118.0763	77.1328	7.9388	46.5675	113.1405	46.0025	92.2951	30.8785	81.1868
16.2348	55.3206	57.3324	56.9718	64.2419	28.9803	50.952	48.2404	112.5456	53.6485	75.6962	59.5761	43.4948	75.7428	55.9538	46.0662	97.2943	132.0981	58.1056	13.0577	31.1759	125.3411	54.6157	90.8517	33.9801	67.7818	76.5608	8.4648	50.9009	9.4316	1	53.0578	27.1929	45.2248	50.4205	38.6668	86.7088	55.9905	33.4271	72.942	108.8634	146.3415	94.727	5.8763	33.0221	111.4915	61.791	110.0565	75.3747	95.1862
22.7999	49.1206	37.0115	43.7181	32.453	15.2024	16.3996	9.5611	90.4333	16.0837	73.4725	26.3589	8.1093	71.4211	41.9519	48.9003	82.7979	107.8656	39.5167	5.0763	31.1803	115.7137	33.4518	60.3365	24.8134	47.6198	23.967	29.9734	38.4813	5.6291	20.9796	65.2978	17.8909	57.3112	49.4055	33.854	43.4041	58.3658	42.7023	51.5517	100.3536	124.7761	66.447	29.1803	46.6172	105.3359	44.3252	98.7871	58.3725	77.7097
14.6579	55.6322	51.9059	42.2254	35.6991	36.484	48.3287	24.8143	81.4353	21.9055	71.4701	38.9509	34.3179	75.173	51.0636	39.1459	84.1762	113.5279	26.9773	18.075	6.4322	115.6409	54.4586	70.8319	47.3565	55.4414	67.5974	6.7846	41.6494	3.1376	20.6433	31.8941	21.8492	77.334	65.0996	30.9431	70.8546	50.006	18.6779	42.155	102.2105	122.9502	80.1147	8.1974	16.29	98.8762	60.2755	98.1423	55.5166	67.5097
29.59	36.7143	40.4609	50.6909	27.8478	32.6737	36.7207	9.8715	89.2419	33.183	38.1632	50.2803	22.7549	80.8792	47.7066	47.4281	71.6743	102.1943	67.1873	32.9669	13.2773	122.3625	36.0627	75.2842	6.9164	66.4577	52.5013	5.5746	33.5225	6.1452	18.6914	61.4892	18.8215	69.3965	57.9011	5.5392	57.1055	78.3862	27.1756	42.7681	90.798	125.3868	68.942	40.2283	61.5791	121.6378	49.8831	98.0682	48.3194	86.1976
23.3046	70.6479	62.6028	61.2825	55.6944	17.2458	54.836	18.5577	122.8393	51.2227	79.7319	51.319	40.3292	65.1985	54.9864	11.283	94.2443	139.3504	36.2414	27.0173	36.1873	137.3752	38.1218	86.3654	54.2077	68.3159	82.9749	38.4503	40.1656	2.2398	17.0763	71.71	50.2503	104.6385	75.9119	36.3297	85.9325	67.187	34.8278	27.8136	90.4952	150.2689	83.8801	36.8424	30.128	103.2362	34.2609	99.5338	62.1071	82.4996
42.35	79.7042	76.1385	76.9681	47.3078	25.7623	60.4788	11.0977	117.0686	65.9323	92.0181	72.6105	33.6561	80.9949	83.5627	61.0882	104.1012	110.2831	57.4573	25.4561	30.1253	112.0588	38.1144	107.3519	20.7542	78.2198	79.929	52.0438	64.7027	6.8432	42.6959	69.1705	45.0632	96.9868	86.4266	45.5	58.7661	81.2782	72.0655	73.5163	113.8793	130.6248	82.6057	46.2236	37.6772	105.3722	36.1647	107.1454	79.1406	81.0409
34.2365	70.42	57.417	48.1396	43.5291	25.1575	41.985	2.3534	63.4233	43.3002	91.475	41.3911	38.2859	72.7521	73.4074	67.5597	1	98.1245	75.2002	46.7426	28.2858	78.6257	25.522	84.5926	35.1921	61.6356	63.9805	39.1595	45.5296	10.3945	26.6675	61.2725	43.9659	86.4498	71.439	36.9513	72.296	48.0427	18.7016	66.1591	16.2006	117.2141	91.6832	70.7127	12.1196	108.9772	25.2815	93.8822	45.0746	74.9559
28.6333	68.054	64.2169	61.2724	8.0522	51.1514	72.1627	24.768	104.9256	64.0682	50.7257	61.8365	31.9618	69.0279	98.5251	49.5392	108.9443	88.4328	36.1912	65.3087	42.0533	137.8362	11.8283	96.1466	11.5099	71.4001	39.9339	8.5137	46.3867	19.6111	26.9169	45.077	51.3208	86.705	50.945	41.742	76.5403	52.0704	87.286	70.3729	121.405	123.2117	52.7804	84.156	71.586	129.7961	16.447	105.2861	45.8585	93.5712
42.3758	62.8442	63.6026	64.7399	50.6778	9.0128	67.431	6.6139	113.9649	54.6379	78.3936	49.2709	25.1313	71.8936	83.708	51.119	88.5253	107.7617	57.8919	30.7737	55.9777	115.2866	39.0327	94.4148	61.7255	70.8115	46.6902	1.712	15.1685	9.5348	24.4073	52.6445	43.8286	98.9851	67.6916	40.6553	69.3386	38.3742	83.5812	47.143	106.1421	138.2569	61.7466	54.4841	14.1764	108.1521	57.0835	97.0644	22.716	91.9133
23.8907	81.3593	64.7892	59.4022	33.4673	6.6997	63.8584	23.4621	115.0127	48.061	77.2719	61.1075	24.467	89.5692	68.492	72.7836	77.0357	108.0438	31.2276	46.5722	13.1238	141.8474	39.1403	87.379	48.5331	70.9449	71.9222	38.2007	41.9299	12.6319	28.0926	67.8146	32.9572	97.8931	69.0823	21.8904	70.9621	55.1822	28.2624	50.8866	101.725	143.1094	53.8979	15.8041	30.9141	121.0777	50.1198	103.4779	64.3711	89.5179
23.6004	58.7063	45.0855	48.2092	48.3266	4.5732	48.0204	6.3547	98.5376	42.0092	54.5172	46.8606	40.0637	43.4447	78.3098	35.8449	80.881	109.8489	15.381	34.5033	88.8026	85.8298	39.6132	76.1958	23.6458	60.6625	58.4521	17.5887	30.6603	18.5387	22.0938	61.517	27.7292	90.107	53.5547	27.4292	68.0928	14.4173	84.136	1.6191	87.4355	122.7378	8.8751	44.6875	60.7589	64.766	43.7246	71.6556	50.8928	42.27
33.6725	66.9449	74.6362	68.4514	51.5539	64.4178	53.1976	10.7829	111.1491	62.8007	81.4802	71.2696	37.5599	93.4082	72.3317	45.8919	100.7907	127.3696	114.6607	4.5862	6.1819	148.6786	28.94	101.0994	46.8389	89.7199	84.7618	23.9271	35.0922	2.3432	4.4379	79.644	55.1533	102.5966	77.0037	42.3836	88.0432	103.0413	52.5749	34.4741	123.0922	145.1062	131.3591	38.2385	5.9781	125.7256	34.7192	111.5437	47.1132	98.9078
22.4412	57.3796	69.7879	62.3028	28.3478	72.1199	63.4055	35.7414	112.3328	50.1458	81.8735	64.8385	28.1535	101.5125	79.2089	60.6256	104.3487	113.215	128.1607	38.2613	46.069	141.3635	7.6198	87.9165	51.5641	79.7419	85.0865	41.2917	38.5442	1.7093	8.1892	81.4144	50.8275	96.8017	80.5748	41.9208	80.0611	80.7878	65.3224	64.9859	120.3575	132.5502	123.2746	70.7403	8.3987	120.7304	20.0692	95.5543	52.2343	81.893
18.4812	51.666	62.1706	56.3059	40.2268	48.6506	60.2222	34.5453	106.0247	47.6548	69.4379	52.7823	31.418	83.6681	71.472	51.5595	97.6662	101.9362	101.6078	23.7114	36.4252	127.3284	19.2899	85.9382	38.5482	64.0198	78.2605	32.6584	41.6656	2.2617	8.2358	73.6708	33.6177	97.1459	69.562	40.0161	72.4842	52.1095	53.3496	60.6587	109.6293	134.2569	104.3041	65.5038	21.2478	106.6745	38.3994	92.0791	55.7412	80.9841
31.6358	62.5605	51.3618	53.8282	65.8163	30.0864	56.3029	33.3876	107.7123	49.777	84.8664	62.8614	48.414	91.0074	81.1846	61.5878	97.2523	131.8469	81.4402	30.2688	44.1933	117.4282	52.0887	95.5732	61.0146	75.0831	81.3401	30.5204	37.2069	2.7154	34.9616	64.6668	41.3437	99.6438	91.8668	37.0358	84.712	93.8155	50.5622	54.6039	115.6747	144.3101	108.202	2.2764	26.1284	113.4391	66.2132	92.2133	35.7063	69.3078
30.3838	62.5659	47.7975	56.158	1	65.5613	55.1457	14.1934	83.8163	37.9704	88.4726	58.7702	1	72.2807	41.5135	83.8383	38.8573	20.4505	60.1966	59.6675	20.8565	65.0278	33.5887	89.3323	73.8289	72.2189	23.9465	39.8934	21.3327	4.7267	18.6571	53.187	18.9349	13.3671	12.6626	8.0408	15.6335	59.3727	19.131	75.1294	47.983	103.4466	20.5807	86.4513	64.7208	1	73.1428	72.2428	6.5329	23.8096
18.9443	42.3194	62.2813	58.3861	7.793	47.4138	38.1758	32.783	99.7179	50.9976	83.4413	48.3031	26.3977	83.7176	68.4998	66.1497	84.0799	75.3219	94.0019	19.1902	36.4795	121.3066	1.663	96.2325	36.4206	71.8695	68.0813	12.0743	35.1566	3.1836	14.5003	45.437	32.4023	43.2107	65.8212	41.3972	57.0764	61.8524	52.6925	55.013	97.1845	105.1408	94.2648	23.3199	73.8575	111.1495	18.6462	100.1281	48.7872	74.5345
19.5843	62.2417	64.3354	62.3976	6.096	42.0853	36.0818	28.743	100.2511	44.8306	91.5006	49.2221	18.6236	79.5391	74.6724	60.7277	91.4853	59.559	65.8053	35.286	39.0296	121.1256	1	92.9732	50.6439	70.7401	71.7316	8.1326	30.7979	20.7701	26.3344	38.5508	32.2972	86.2365	75.3776	44.4674	52.6757	56.075	60.0313	64.08	106.2757	100.4107	75.7784	40.8546	66.4057	113.0449	9.0569	103.5504	57.0396	70.9793
32.0879	51.0349	11.3424	52.2437	38.2144	49.7084	55.2781	61.9514	96.6273	43.0685	83.4225	61.2806	41.8786	88.4885	56.2084	79.1476	93.8486	135.1695	81.9176	45.0726	70.9035	116.0777	47.0257	95.0969	47.0146	70.8352	82.574	35.7053	59.8112	4.9556	19.4381	76.4388	32.0139	94.0725	71.1343	37.6117	85.574	109.6214	78.4915	68.8043	105.1468	153.1514	125.5787	15.3627	25.7751	87.4217	49.9451	102.0083	46.6606	48.7634
20.0515	57.16	59.3202	55.6047	51.6369	42.4428	50.9723	42.1377	108.5734	49.9462	76.3234	52.1978	43.0447	82.6366	81.167	62.3054	101.0092	137.3179	62.1375	54.6775	43.4741	129.2737	52.3647	93.185	33.4582	60.1879	79.4653	29.1043	51.6565	4.1914	15.5906	64.9036	32.1484	91.1533	69.4449	25.6153	73.726	77.961	88.3266	54.1183	112.0473	152.6949	92.495	65.5017	42.8502	96.9985	54.0243	102.1905	59.4389	50.0877
39.4236	60.3078	64.729	65.5711	63.9595	31.808	47.2065	29.8939	105.2126	55.9508	85.9953	47.6892	49.422	92.7491	64.8676	68.8529	96.4438	135.8672	69.8832	17.9728	41.967	121.1053	42.8052	101.5717	65.4866	79.6798	60.6641	10.9305	33.2287	3.8154	13.3422	63.9919	31.1417	95.852	71.1983	44.593	85.9689	85.9724	48.3787	66.8143	115.2344	151.1459	118.9258	5.4216	10.9225	110.3799	55.9236	96.1824	17.7855	74.3291
47.1026	55.7914	70.1474	53.5102	58.3974	49.0236	68.0689	59.0501	92.9979	60.15	84.2028	55.8112	45.3356	94.5195	80.3711	89.9928	96.9502	132.1703	69.8579	29.5189	56.427	125.026	49.7985	106.2587	27.899	82.5048	35.9988	44.5854	54.2979	7.2333	38.3409	77.2961	34.2682	90.0133	80.9228	46.6144	82.0669	80.376	68.1145	91.3828	115.9084	146.4832	74.8773	4.8091	45.0544	112.9047	66.0553	100.8395	51.4234	83.2954
27.9833	53.3143	56.9663	55.0526	57.7697	34.609	43.8669	51.1301	102.2615	51.3156	70.0562	40.5089	40.1205	73.5902	71.899	63.3235	91.8548	123.6353	59.269	26.1235	53.871	116.8452	42.2306	89.9341	27.814	69.8888	54.0747	37.0419	47.4129	7.2612	32.2813	74.141	39.7836	88.9977	73.6594	37.046	71.7319	64.2822	57.2458	79.4213	103.5727	143.2975	82.6155	17.0512	91.5802	108.9973	59.3756	89.9329	49.9058	80.4213
39.0407	64.0822	71.8793	67.5913	58.1293	54.1893	45.2617	32.9273	117.867	58.2905	90.6115	67.2012	46.1681	97.7664	73.8117	67.0649	96.7804	138.2242	92.7265	3.3217	27.6794	128.7714	52.865	96.7698	33.3207	88.3346	93.6361	22.2857	29.7157	17.5221	26.6534	71.7534	62.422	117.9502	89.4845	25.5485	94.0244	101.3119	59.2305	64.1956	112.8841	160.1531	113.8182	30.7689	33.6224	125.1703	64.7027	88.3362	31.6647	85.6369
37.9951	51.548	70.8	67.8155	26.947	55.026	49.0553	29.504	115.3927	54.6419	84.3153	59.5685	40.6003	97.8122	75.4717	75.9934	97.913	115.3562	92.6243	3.6699	29.5181	123.995	50.0085	88.1428	51.2733	82.83	77.9216	10.3374	12.6027	15.4719	10.34	53.0791	63.9038	102.9766	68.545	11.5902	77.2639	105.5685	60.7993	72.8311	109.2882	140.6707	118.6102	24.8452	28.8793	121.6828	64.0542	82.8271	35.4509	75.2829
25.2048	50.9068	10.5137	12.6099	1	49.5975	56.9601	67.7795	73.3285	14.3246	88.8579	51.2506	12.848	86.4892	55.8553	80.8224	69.5464	75.3731	88.1622	55.5839	72.1268	121.8528	9.4783	81.3164	71.5426	62.763	73.1627	19.0239	51.8628	5.0277	33.7866	66.5639	22.2798	101.7281	84.2747	39.0017	74.1504	90.7484	71.0569	83.1853	107.5537	134.4547	105.964	17.7101	42.0581	110.4355	33.1559	101.8563	54.6225	50.1063
33.9629	58.1561	50.3826	42.26	55.1406	39.2654	43.776	41.601	86.7823	38.7937	72.0889	33.5399	39.6806	87.1346	67.4093	64.8258	91.3067	120.6582	65.2751	27.5713	48.8652	107.3704	38.6765	85.9584	31.7066	51.1953	67.892	38.5547	47.9615	8.7306	32.4821	79.4306	26.2539	105.6526	72.7745	35.5044	78.4189	71.8048	65.313	56.5709	108.1527	144.941	104.2293	30.6993	22.3544	104.5251	48.0898	98.9067	63.4841	65.0828
17.9404	43.9675	58.4646	53.3155	44.0496	25.9667	53.422	32.6015	59.751	44.7979	43.0774	51.3932	43.7953	67.1131	60.0471	54.9721	85.662	104.6821	83.4306	32.2314	34.5778	124.9767	10.1535	85.0199	10.5255	63.0322	33.6258	31.7036	35.3646	20.1121	17.5015	48.4862	37.5761	72.7051	49.5919	20.4265	53.8209	57.5023	48.1854	28.3937	107.9033	111.2541	73.1405	22.0727	64.3413	127.7142	29.3101	84.0493	51.0684	77.1792
43.9969	52.5691	77.2864	73.798	58.7695	49.3715	56.1153	37.289	113.8892	51.2176	70.1831	64.7368	39.6525	107.3112	67.6029	61.6426	92.0472	133.1112	103.238	17.0171	46.6241	146.282	38.5726	89.7103	22.4742	81.1828	93.4737	30.147	48.8686	7.4696	28.3589	60.9983	52.6271	28.0012	78.8159	39.6134	84.9291	103.3284	32.3745	62.9085	116.5124	151.5005	118.1987	9.9554	51.0582	139.7756	42.2592	99.4354	32.2662	82.8452
35.5362	68.2336	65.4419	63.5552	22.3353	61.7293	81.7982	38.4259	111.9588	48.5406	96.5916	45.3154	4.3311	96.9734	85.1721	61.4701	99.9337	87.5103	102.9084	65.9935	62.8006	142.3249	27.7688	90.9077	52.5606	64.858	71.5807	19.5673	31.553	18.0349	36.4778	69.0957	30.5979	100.8325	87.5709	39.0607	29.9938	96.2504	72.9321	56.0488	121.859	124.4457	104.0179	46.2891	21.4871	135.4671	43.1385	99.574	56.8677	74.1958
30.1895	60.984	38.9837	54.7273	16.6322	52.9969	44.542	33.6032	104.1523	56.08	74.4741	56.1758	4.9019	92.1024	84.2308	85.926	92.1907	94.3228	64.1565	21.7712	43.1741	113.9331	29.9598	90.4382	36.2988	72.2292	71.9524	40.3159	42.0953	10.3902	30.2545	64.6961	45.5322	80.7477	58.9983	1	7.9293	107.7926	104.3484	84.9787	106.2809	110.7122	74.0672	45.0318	4.7009	103.4969	40.8354	97.3399	49.6172	71.7278
29.5784	51.6827	47.1804	26.5239	57.6623	35.5434	36.9062	58.4675	63.3672	42.3965	66.0678	36.6394	44.1336	76.6692	52.1608	59.9288	87.1051	124.6092	61.8465	25.4592	45.7885	119.8194	48.9693	84.4105	27.3239	67.8452	52.2882	30.8522	50.4707	6.7659	29.3472	71.751	36.0941	94.9757	52.6858	40.5661	86.0034	81.1863	40.0608	60.985	105.8521	142.2203	108.128	2.609	13.6118	123.3437	63.3444	84.8079	45.2161	73.5236
25.9351	40.2175	59.5501	55.9873	54.9867	40.2743	31.8121	38.1027	98.8783	39.5561	68.7455	40.4849	44.5716	78.4254	66.5844	57.4056	92.5259	135.076	65.2616	9.6801	35.5476	115.3315	51.4444	82.2793	41.0755	66.3964	81.6467	19.7203	34.2336	7.2114	26.5512	70.424	38.3401	101.0231	82.2922	37.0723	85.9434	89.3111	49.1219	54.8166	104.5717	149.587	109.0485	43.8001	9.8177	95.5237	60.069	91.8021	34.2164	71.432
15.2116	50.5639	51.0101	54.0257	23.252	40.8623	45.736	20.6985	96.8671	46.0213	49.0989	52.7494	30.2403	58.197	63.5123	51.3635	92.212	103.5159	51.0656	8.7778	26.0666	112.3955	35.6755	82.9334	27.9524	71.9799	67.1421	10.9682	35.3501	14.7335	27.7572	48.3554	31.4701	92.1216	72.4615	1.8699	60.5051	57.8854	65.2756	54.1422	96.7749	126.0646	59.0558	4.6276	69.8526	108.9495	54.5322	84.7304	54.1519	82.5345
28.5972	60.7609	66.4692	67.3304	57.8906	28.5582	49.7844	37.8554	102.7694	63.2194	74.1084	67.6957	46.3076	90.8175	66.3605	56.1666	99.43	132.556	82.4891	28.2089	48.648	130.4135	40.4521	104.5003	38.2167	77.6217	61.654	13.6422	55.9257	7.6008	3.0732	72.6804	31.9152	93.3097	63.9212	41.6526	84.8954	93.2261	47.1865	69.1528	111.5417	148.217	126.8784	9.89	24.1531	118.5295	50.9223	101.7406	45.6099	78.4808
28.9124	66.9695	60.9416	52.6371	22.1781	53.0315	54.8138	8.1573	76.2399	54.0806	72.7626	60.5151	13.6756	83.3123	60.7443	69.4827	62.3113	109.22	81.9532	25.7639	33.9643	125.7397	44.6881	90.3838	21.7366	68.8493	70.4668	35.4309	27.9173	16.6989	33.6445	42.9349	23.601	56.4547	36.2414	13.761	38.8348	88.4916	33.9692	62.6605	93.6844	133.492	96.9931	47.3163	19.2126	120.5038	58.4224	104.291	46.8423	74.0934
10.4154	48.0972	45.1752	60.0692	31.1238	18.2178	56.6699	33.029	89.4479	42.379	54.9624	52.6089	24.3693	74.0629	80.0184	44.5938	82.8606	103.4913	4.1074	8.3534	41.6491	101.6316	45.635	75.9819	23.4451	63.4176	48.945	1.3054	28.833	9.3626	19.9997	6.8883	18.3333	78.0884	79.5134	22.3755	47.788	70.2082	46.2439	13.7395	97.4503	116.4074	18.4673	36.0233	4.1936	93.5759	50.1976	90.1059	48.0875	72.0613
23.0703	44.0303	43.1493	1	54.863	6.8365	30.0041	80.7179	80.6022	61.2406	63.593	39.3892	35.7999	35.2187	63.2705	55.0322	79.5759	91.5104	63.4215	1.3459	5.3856	127.2308	34.5792	78.0182	20.8683	48.9127	9.6637	6.9721	53.8661	4.4651	1	31.4954	11.7606	1	1	36.5139	64.0627	3.3816	33.2162	71.0784	116.0994	69.4319	22.2038	36.376	55.0256	123.6377	46.4359	105.8205	40.4711	76.818
42.1831	68.2639	68.9774	71.0349	51.4752	8.3306	40.1071	14.7491	98.4306	51.7793	72.3261	61.7874	43.9952	51.06	69.3697	47.8017	92.9849	112.4766	2.2889	1	5.2836	111.0539	31.3785	87.1427	31.0188	66.4893	55.4627	51.1414	49.5714	8.9931	36.8861	70.8605	44.4343	84.9756	62.1231	17.1178	74.939	37.0754	37.4346	6.439	100.1746	126.5778	39.0343	26.9629	28.3841	97.9317	42.9	88.7683	52.0322	60.7715
31.7646	22.2354	37.905	56.2879	5.5581	26.5939	42.5169	13.106	87.3773	28.1098	55.8971	22.7956	14.1407	70.5529	66.2186	57.094	84.2637	70.1356	1	7.039	21.7606	106.6392	34.9023	79.1482	70.9225	46.9732	43.1104	1	17.0026	4.4589	30.1906	49.2213	51.0693	80.2881	54.7639	25.9204	50.3445	61.4115	59.9591	47.8347	86.2688	107.387	13.4047	50.6392	23.8138	83.4563	60.8363	79.0548	23.192	30.5761
16.2397	70.583	51.8449	48.2539	47.6558	13.9515	58.2636	5.6421	111.9199	19.8901	94.0072	47.1143	34.2944	58.2979	95.7062	31.1712	96.9532	114.2172	73.9547	63.6835	3.3516	130.5938	39.7835	70.3494	66.5316	64.2672	53.9304	5.423	30.2126	2.3891	6.7053	30.7865	30.3268	58.78	60.3371	18.0283	69.7294	23.3863	67.254	14.8051	104.9049	102.2523	82.7483	86.4969	44.8848	126.6121	35.275	91.6929	42.4245	71.6028
39.1431	71.2589	58.1671	60.6083	51.9541	39.9657	55.4795	34.5072	103.5913	41.9549	87.9358	42.9336	41.2356	87.3425	66.6882	66.8163	99.487	125.7261	63.7774	14.5203	42.7978	148.5781	26.3077	80.6496	40.8311	61.964	49.105	28.5577	35.3524	2.3863	8.6996	75.6581	41.7919	87.9679	80.7068	26.301	79.3469	65.7241	42.0564	47.5339	110.6142	151.4443	112.2896	24.3239	24.3639	127.7781	41.6467	96.5455	60.7277	93.2615
34.6614	71.8533	61.6604	60.0772	55.7515	24.3082	45.9929	18.8029	118.6853	53.3769	80.9594	59.2504	45.4856	81.0441	81.2567	73.4608	99.2629	130.6783	49.2687	51.7199	36.0013	131.8582	46.3381	84.5248	19.8982	59.4065	79.8372	7.9203	43.8574	5.783	12.663	40.8248	35.6321	21.9015	41.6221	1	82.5543	79.5817	90.4535	50.2799	111.0823	147.2815	92.4021	38.7105	17.4785	115.151	59.5831	91.6276	53.1593	59.8122
29.7736	63.4408	59.7258	45.0684	55.924	35.8649	33.6751	26.0263	78.271	50.2371	67.9249	55.6721	44.3508	71.8437	57.9976	59.6385	78.1858	121.5562	70.7403	8.4075	36.8758	114.9227	52.9964	84.8147	26.447	61.0137	78.1568	1	49.5772	3.3707	4.709	25.1498	22.3066	41.1834	39.8881	27.9112	67.4468	69.3767	12.0215	50.7147	90.9788	127.7529	91.1928	36.7332	15.1437	109.3423	63.3746	82.0697	54.0753	46.6022
39.101	43.9148	56.0162	53.1058	48.7234	19.2546	43.9508	7.8991	81.9115	9.2504	67.9907	30.0076	41.4537	75.389	66.8275	32.2927	63.7781	113.4626	50.7967	22.2231	38.6411	82.494	18.3088	77.4419	48.5727	44.8411	55.4108	17.566	35.1567	3.1697	15.3841	64.4961	22.7259	41.3782	54.5524	37.8261	76.5767	89.2208	71.7582	74.1544	46.9566	137.3134	93.2372	10.9248	28.5615	10.8555	31.3284	92.735	32.2745	56.2235
[truncated: 3,878 more columns]
